# Supplementary material for: A membrane associated tandem kinase from wild emmer wheat confers broad-spectrum resistance to powdery mildew
Source: Nat Commun. 2024 Apr 10;15:3124. doi: 10.1038/s41467-024-47497-w (PMC11006675; doi:10.1038/s41467-024-47497-w)
Supplement: Supplementary file 4 — Supplementary Data 1 [file 41467_2024_47497_MOESM4_ESM.xlsx]

## Sheet: Supplementary Data 1
Supplementary Data 1. Infection type of line 3D232 and Chancellor to divergent Bgt isolates.
Bgt isolates	Collection site	Infection type of 3D232	Infection type of Chancellor
1-19	Mianyang City, Sichuan Province	0	4
1-25	Mianyang City, Sichuan Province	1	4
1-47	Mianyang City, Sichuan Province	0	4
1-62	Mianyang City, Sichuan Province	0	4
2-5	Zitong County, Sichuan Province	1	4
2-25	Zitong County, Sichuan Province	0	4
2-39	Zitong County, Sichuan Province	0	4
2-65	Zitong County, Sichuan Province	0	4
3-1	Yanting County, Sichuan Province	0	4
3-53	Yanting County, Sichuan Province	0	4
3-53hong	Yanting County, Sichuan Province	0	4
5-36	Meixian County, Shaanxi Province	0	4
5-83	Meixian County, Shaanxi Province	0	4
5-93	Meixian County, Shaanxi Province	0	4
5-112	Meixian County, Shaanxi Province	0	4
NJ-16	Meixian County, Shaanxi Province	0	4
6-6	Qishan County, Shaanxi Province	0	4
6-21	Qishan County, Shaanxi Province	0	4
6-69	Qishan County, Shaanxi Province	0	4
7-8	Zhouzhi County, Shaanxi Province	1	4
8-9	Dehong Mangshi City, Yunnan Province	0	4
9-2	Mangshi City, Dehong, Yunnan Province	0	4
9-10	Dehong Mangshi City, Yunnan Province	1	4
9-43	Mangshi City, Dehong, Yunnan Province	1	4
10-8	Panlong District, Kunming City, Yunnan Province	0	4
10-40	Panlong District, Kunming City, Yunnan Province	0	4
11-61	Xiangyang City, Hubei Province	0	4
11-99	Xiangyang City, Hubei Province	0	4
11-113	Xiangyang City, Hubei Province	0	4
12-3	Xingyi City, Guizhou Province	0	4
12-24	Xingyi City, Guizhou Province	0	4
12-50	Xingyi City, Guizhou Province	0	4
12-82	Xingyi City, Guizhou Province	1(1),2(0)	4
13-37	Anshun County, Guizhou Province	0	4
13-50	Anshun County, Guizhou Province	0	4
13-51	Anshun County, Guizhou Province	1(1),2(0)	4
13-76	Anshun County, Guizhou Province	0	4
14-17	Yiyang County, Henan Province	0	4
14-32	Yiyang County, Henan Province	0	4
15-9	Jiaozuo City, Henan Province	0	4
15-11	Jiaozuo City, Henan Province	0	4
15-17	Jiaozuo City, Henan Province	0	4
17-18	Fuyang City, Anhui Province	1(1),2(0)	4
17-40	Fuyang City, Anhui Province	1	4
18-1	Shangqiu City, Henan Province	0	4
18-11	Shangqiu City, Henan Province	0	4
18-38	Shangqiu City, Henan Province	0	4
18-45	Shangqiu City, Henan Province	0	4
19-11	Yancheng City, Jiangsu Province	0	4
21-1	Yancheng City, Jiangsu Province	0	4
21-2seq	Yancheng City, Jiangsu Province	0	4
21-8	Yancheng City, Jiangsu Province	0	4
24-1	Lianyungang City, Jiangsu Province	0	4
24-4	Lianyungang City, Jiangsu Province	0	4
28-9	Suzhou City, Anhui Province	0	4
30-1	Huainan City, Anhui Province	1	4
35-1	Baoding City, Hebei Province	1	4
35-18	Baoding City, Hebei Province	0	4
35-27	Baoding City, Hebei Province	1	4
36-3	Baoding City, Hebei Province	0	4
36-70	Baoding City, Hebei Province	0	4
37-34	Shijiazhuang City, Hebei Province	0	4
37-37	Shijiazhuang City, Hebei Province	0	4
37-38	Shijiazhuang City, Hebei Province	1	4
39-1	Handan City, Hebei Province	1	4
39-5	Handan City, Hebei Province	1	4
39-19	Handan City, Hebei Province	0	4
40-2	Jinan City, Shandong Province	0	4
41-5bai	Qufu City, Shandong Province	0	4
41-5hong	Qufu City, Shandong Province	1	4
44-3	Jining City, Shandong Province	0	4
45-6	Gangu County, Gansu Province	0	4
45-10	Gangu County, Gansu Province	0	4
46-6	Gangu County, Gansu Province	0	4
46-25	Gangu County, Gansu Province	1	4
46-30	Gangu County, Gansu Province	0	4
46-31	Gangu County, Gansu Province	1	4
47-1	Wenxian County, Gansu Province	0	4
47-3	Wenxian County, Gansu Province	0	4
47-27	Wenxian County, Gansu Province	0	4
48-18	Hui County, Gansu Province	1	4
48-23	Hui County, Gansu Province	0	4
48-28	Huixian County, Gansu Province	0	4
49-1	Yining City, Xinjiang Autonomous Region	0	4
50-2	Yining City, Xinjiang Autonomous Region	0	4
51-3	Narati Town, Xinjiang Autonomous Region	1	4
52-27	Fukang, Xinjiang Autonomous Region	1	4
HB-4	Xiangyang City, Hubei Province	0	4
HB-13	Xiangyang City, Hubei Province	1	4
HB-21	Zaoyang City, Hubei Province	0	4
HB-22	Gucheng County, Hubei Province	0	4
HB-24shi	Gucheng County, Hubei Province	0	4
GZ-6	Guiyang City, Guizhou Province	0	4
GZ-10	Guiyang City, Guizhou Province	0	4
GZ-12	Guiyang City, Guizhou Province	1	4
SC-12	Chengdu City, Sichuan Province	0	4
SD-3bai	Tai 'an City, Shandong Province	0	4
SD-4	Tai 'an City, Shandong Province	0	4
SD-5	Tai 'an City, Shandong Province	1	4
NZ-1	Nanzhang County, Hubei Province	0	4
E09	Beijing	0	4
E20	Beijing	0	4
E21	Beijing	1	4
96224	Switzerland	0	4
