# Supplementary material for: A membrane associated tandem kinase from wild emmer wheat confers broad-spectrum resistance to powdery mildew
Source: Nat Commun. 2024 Apr 10;15:3124. doi: 10.1038/s41467-024-47497-w (PMC11006675; doi:10.1038/s41467-024-47497-w)
Supplement: Supplementary file 5 — Supplementary Data 2 [file 41467_2024_47497_MOESM5_ESM.xlsx]

## Sheet: Supplementary Data 2
Supplementary Data 2. Primers used in the study.
Primer	Forward primer sequence (5'-3')	Reverse primer sequence (5′-3′)	Function
XBD37670	GACTCTGGGCAATCAATTAG	TTAGATTGCCGTTCAACAGT	Fine mapping of Ml3D232, SSR marker
XBD37760	AGTCCCTCATACAACCAAGTT	TACAGAGGTCAAGTGAGATGC	Fine mapping of Ml3D232, SSR marker
WGGBM1	TTCGCAGTAGATTCGTCTAG	ACCTCCTTGCCCATATAAGG	Fine mapping of Ml3D232, InDel marker
WGGBM2	GGGGCTGTCCAACTGTTTTAGCCTCTTG	CTACTATCGGTGGTGGTGGTGCGCCTCCTC	Fine mapping of Ml3D232, dCAPS marker, XhoI
WGGBM3	CGGGACACTGCTCGTTCATA	TGGACTACAAACGCAGCAAA	Fine mapping of Ml3D232, SSR marker
WGGBM4	ATAGTATTCAACTTGCACTGA	CAGAGGGCTGAGTAGATTGTT	Fine mapping of Ml3D232, SNP marker
WGGBM5	AACTGATGGAATTTTCTTGTGGT	TGTAATTCTTGTGCTGCTGT	Fine mapping of Ml3D232, SSR marker
WGGBM6	GAGTAGTTGATGTTGGGGTTC	CTCACACTCGGTCTCACTG	Fine mapping of Ml3D232, SSR marker
WGGBM7	GATCGGTGATAGACAAAATCG	GCATCGTCGATTTCGAGTAC	Fine mapping of Ml3D232, SSR marker
WGGBM8	CCCATTTAGCACATGTTATTT	CGCGAATATTTGTATACTACG	Fine mapping of Ml3D232, SSR marker
WGGBM9	CTCCTTATGTTTTTGCCTTTC	GCACGCAGAGAGTGAGAG	Fine mapping of Ml3D232, SSR marker
CYB561-Domon-ex-1	TAACTATGGCGGAAAGCACCCAG	TTTGGCAGCTTTTCAGCCGCTT	For CYB561-Domon expression analysis
Serpin1-ex-1	TCATTTGGAATTGAAGCATCC	TTGCGGGACCATTTTAATAGT	For Serpin 1 expression analysis
Serpin2-ex-1	CCCGGTCTCCCTCTACTCT	CAATCTCTTGGAAGGATGGCT	For Serpin 2 expression analysis
TM9SF4-ex-1	CGTCGCCCCCACCGACTTCGC	AACCTCGCCAAGGTTTTCAGA	For TM9SF4 expression analysis
TaActin	ACCTTCAGTTGCCCAGCAAT	CAGAGTCGAGCACAATACCAGTTG	For TaACTIN expression anaysis
CYB561-Domon-CDS	TCTCGATCCGCGGATCCGCCGCG	ATCTGACACTGGGAGATGCAGAT	For full-length CDS of CYB561-Domon
TM9SF4-CDS	CCATCCCAGATCCACGCCACCG	AATTATCACCTCTGACCGCGA	For full-length CDS of TM9SF4
CYB561-Domon-Trans-1	TCGACTCTAG AGGATCCCCGATGGCCCCCGCCTTCGCCCC	GAAATTCGAGCTCTCTAGATCATCTAGTGAGAGGTTCAAGCT	For CYB561-Domon transformation vector construction
TM9SF4-Trans-1	TCGACTCTAG AGGATCCCCGATGCGGGCGCCGGCGATGCTCC	GAAATTCGAGCTCTCTAGACTAATCGATCTTCACGGACGA	For TM9SF4 transformation vector construction
CYB561-Domon-Dec-1	CATTCAACACCTGAAAATTT	AACGATCGGGGAAATTCGAG	For detection of CYB561-Domon transgenic plants
TM9SF4-Dec-1	CGATGCTCACCCTGTTGTTT	TAGGCCACCGTGTTCCTATC	For detection of TM9SF4 transgenic plants
WTK7-TM-60	TACATCTCCATCTCTGAATCAGGC	ATCGACCATATAAACCGGAACA	For WTK7-TM gene fragment amplification
WTK7-TM-61	TCTTGGCCATTCTCAAACCATT	ATTGCGATAGAAACGTGTAACG	For WTK7-TM gene fragment amplification
WTK7-TM-62	CAATGTACTCCGTACATGCCA	ACAGTACTGTTGTGCCACCAACCT	For WTK7-TM gene fragment amplification
WTK7-TM-5'RACE		GATTACGCCAAGCTTCAGCACAAACCACTCTTCCA	For 5‘RACE experiment
WTK7-TM-3'RACE	GATTACGCCAAGCTTACGCGATCGAAACAAAAGAC		For 3’RACE experiment
WTK7-TM-26	ATCACCTTCATAGTAGCCGCG	TGGAGCCGCTATCTATGTATTCC	For WTK7-TM expression anaysis
WTK7-TM-VIGS-1	AAGGAAGTTTAAGGGAATATTGGGAGATGGGCA	AACCACCACCACCGTCATGCTTGTCAAGGCTTCCAC	For WTK7-TM gene fragment amplification in VIGS experiment
WTK7-TM-VIGS-2	AAGGAAGTTTAAACTTGATGATGGGGAAGAGAT	AACCACCACCACCGTGTCAAGGCTTCCTTCCTCCAA	For WTK7-TM gene fragment amplification in VIGS experiment
WTK7-TM-44	AATTCGAGCTCGGTACCCGGTACATCTCCATCTCTGAATCAGGC	ATCGACCATATAAACCGGAACA	For WTK7-TM transformation vector construction
WTK7-TM-45	TGTTCCGGTTTATATGGTCGAT	AGTACATAAGATTTGCATTGTAT	For WTK7-TM transformation vector construction
WTK7-TM-46	ATACAATGCAAATCTTATGTACT	TGTAAAACGACGGCCAGTGCCACAGTACTGTTGTGCCACCAACCT	For WTK7-TM transformation vector construction
WTK7-TM-Dec-1	AGGTTGGTGGCACAACAGTACTGT	TGCTGCAAGGCGATTAAGTT	For detection of WTK7-TM transgenic plants
WTK7-TM-NGFP	acttctgcaaagcttATGGAGTACAAGTCACAGCA	TCCTCGCCCTTGCTCACCATtgatcctcctcctcctgatcctcctcctcctgatcctcctcctccTCTGGACAGGAGCAGCGGCCAC	For 35S:: WTK7-TM-GFP construct, subcellular localization
MBP-WTK7-TM-FL	AAGGATTTCACATATGATGGAGTACAAGTCACAGCATACA	TACCTGCAGGGAATTCTTATCTGGACAGGAGCAGCG	For kinase activity experiment, WTK7-TM, Full length
MBP-WTK7-TM-Kin I+Kin II	AAGGATTTCACATATGATGGAGTACAAGTCACAGCATACA	TACCTGCAGGGAATTCATCTTTGAAGTTTTCAGATAATATTG	For kinase activity experiment, Kin I+Kin II
MBP-WTK7-TM-Kin I	AAGGATTTCACATATGATGGAGTACAAGTCACAGCATACA	TACCTGCAGGGAATTCCCTTGTCCTATGTACTTGGCTC	For kinase activity experiment, Kin I
MBP-WTK7-TM-Kin II	AAGGATTTCACATATGGAGTTTACGTTCGAGTTGTTAAACC	TACCTGCAGGGAATTCATCTTTGAAGTTTTCAGATAATATTG	For kinase activity experiment, Kin II
WTK7-TM-FM	CGGCTCCATTTCAAAGAAGA	CGGAGAGTTTTGGGATTGTG	Functional marker of WTK7-TM
gdm33	GGCTCAATTCAACCGTTCTT	TACGTTCTGGTGGCTGCTC	For authenticity of mutant genotype, SSR marker, 1A
gwm11	GGATAGTCAGACAATTCTTGTG	GTGAATTGTGTCTTGTATGCTTCC	For authenticity of mutant genotype, SSR marker, 1A
barc28	CTCCCCGGCTAGTGACCACA	GCGGCATCTTTCATTAACGAGCTAGT	For authenticity of mutant genotype, SSR marker, 1B
barc81	GCGCTAGTGACCAAGTTGTTATATGA	GCGGTTCGGAAAGTGCTATTCTACAGTAA	For authenticity of mutant genotype, SSR marker, 1B
cfd65	AGACGATGAGAAGGAAGCCA	CCTCCCTTGTTTTTGGGATT	For authenticity of mutant genotype, SSR marker, 1D
cfd15	CTCCCGTATTGAGCAGGAAG	GGCAGGTGTGGTGATGATCT	For authenticity of mutant genotype, SSR marker, 1D
gwm614	GATCACATGCATGCGTCATG	TTTTACCGTTCCGGCCTT	For authenticity of mutant genotype, SSR marker, 2A
wmc149	ACAGACTTGGTTGGTGCCGAGC	ATGGGCGGGGGTGTAGAGTTTG	For authenticity of mutant genotype, SSR marker, 2A
barc13	GCAGGAACAACCACGCCATCTTAC	GCGTCGCAATTTGAAGAAAATCATC	For authenticity of mutant genotype, SSR marker, 2B
wmc770	TGTCAGACTTCCTTTGATCCCC	AAGACCATGTGACGTCCAGC	For authenticity of mutant genotype, SSR marker, 2B
wmc112	TGAGTTGTGGGGTCTTGTTTGG	TGAAGGAGGGCACATATCGTTG	For authenticity of mutant genotype, SSR marker,2D
gwm539	CTGCTCTAAGATTCATGCAACC	GAGGCTTGTGCCCTCTGTAG	For authenticity of mutant genotype, SSR marker,2D
gwm133	ATCTAAACAAGACGGCGGTG	ATCTGTGACAACCGGTGAGA	For authenticity of mutant genotype, SSR marker, 3A
wmc264	CTCCATCTATTGAGCGAAGGTT	CAAGATGAAGCTCATGCAAGTG	For authenticity of mutant genotype, SSR marker, 3A
wmc540	CGGGGTCCTAACTACGGTGA	CCTGTAATGGAGGACGGCTG	For authenticity of mutant genotype, SSR marker,3B
wmc366	TACCTCTCTACGATGAAGCC	TGGAGTCTTAGTGTGGTGTT	For authenticity of mutant genotype, SSR marker,3B
cfd79	TCTGGTTCTTGGGAGGAAGA	CATCCAACAATTTGCCCAT	For authenticity of mutant genotype, SSR marker,3D
wmc505	AGGGGAGGAAAACCTTGTAATC	ACGACCTACGTGGTAGTTCTTG	For authenticity of mutant genotype, SSR marker,3D
wmc89	ATGTCCACGTGCTAGGGAGGTA	TTGCCTCCCAAGACGAAATAAC	For authenticity of mutant genotype, SSR marker,4A
gwm494	ATTGAACAGGAAGACATCAGGG	TTCCTGGAGCTGTCTGGC	For authenticity of mutant genotype, SSR marker,4A
gwm193	CTTTGTGCACCTCTCTCTCC	AATTGTGTTGATGATTTGGGG	For authenticity of mutant genotype, SSR marker,4B
gwm113	ATTCGAGGTTAGGAGGAAGAGG	GAGGGTCGGCCTATAAGACC	For authenticity of mutant genotype, SSR marker,4B
wmc52	TCCAATCAATCAGGGAGGAGTA	GAACGCATCAAGGCATGAAGTA	For authenticity of mutant genotype, SSR marker,4D
wmc331	CCTGTTGCATACTTGACCTTTTT	GGAGTTCAATCTTTCATCACCAT	For authenticity of mutant genotype, SSR marker,4D
wmc713	ACATAGCATCCCATACTGAGAGAGG	ATGCGGGGAATAGAGACACAC	For authenticity of mutant genotype, SSR marker,5A
barc165	GCGTAGAGCGGCTGTTAGTGTCAAATTA	GCGTTATCTCAAGTTTTGTAGCAGA	For authenticity of mutant genotype, SSR marker,5A
gwm159	GGGCCAACACTGGAACAC	GCAGAAGCTTGTTGGTAGGC	For authenticity of mutant genotype, SSR marker,5B
wmc415	AATTCGATACCTCTCACTCACG	TCAACTGCTACAACCTAGACCC	For authenticity of mutant genotype, SSR marker,5B
barc143	TTGTGCCAAATCAAGAACAT	GGTTGGGCTAGGATGAAAAT	For authenticity of mutant genotype, SSR marker,5D
wmc405	GTGCGGAAAGAGACGAGGTT	TATGTCCACGTTGGCAGAGG	For authenticity of mutant genotype, SSR marker,5D
wmc182	GTATCTCACGAGCATAACACAA	GAAAGTGTATGGATCATTAGGC	For authenticity of mutant genotype, SSR marker,6A
gwm617	GATCTTGGCGCTGAGAGAGA	CTCCGATGGATTACTCGCAC	For authenticity of mutant genotype, SSR marker,6A
wmc737	CGACTAGGACTAGACGACTCTAACGG	GTCGATCACCAGAGGCATTG	For authenticity of mutant genotype, SSR marker,6B
wmc79	CATCAATGCATATGGCTGAAAT	AAAAGTTGTCATGAGCGAAGAA	For authenticity of mutant genotype, SSR marker,6B
wmc469	AGGTGGCTGCCAACG	CAATTTTATCAGATGCCCGA	For authenticity of mutant genotype, SSR marker,6D
cfd42	AGGTTCTAGGGGGCATGTCT	GCTCTCAATGACTGCACTGG	For authenticity of mutant genotype, SSR marker,6D
gwm350	ACCTCATCCACATGTTCTACG	GCATGGATAGGACGCCC	For authenticity of mutant genotype, SSR marker,7A
cfa2028	TGGGTATGAAAGGCTGAAGG	ATCGCGACTATTCAACGCTT	For authenticity of mutant genotype, SSR marker,7A
gwm43	CACCGACGGTTTCCCTAGAGT	GGTGAGTGCAAATGTCATGTG	For authenticity of mutant genotype, SSR marker,7B
gwm131	AATCCCCACCGATTCTTCTC	AGTTCGTGGGTCTCTGATGG	For authenticity of mutant genotype, SSR marker,7B
gwm350	ACCTCATCCACATGTTCTACG	GCATGGATAGGACGCCC	For authenticity of mutant genotype, SSR marker,7D
barc126	CCATTGAAACCGGATTTGAGTCG	CGTTCCATCCGAAATCAGCAC	For authenticity of mutant genotype, SSR marker,7D
