# Supplementary material for: A membrane associated tandem kinase from wild emmer wheat confers broad-spectrum resistance to powdery mildew
Source: Nat Commun. 2024 Apr 10;15:3124. doi: 10.1038/s41467-024-47497-w (PMC11006675; doi:10.1038/s41467-024-47497-w)
Supplement: Supplementary file 6 — Supplementary Data 3 [file 41467_2024_47497_MOESM6_ESM.xlsx]

## Sheet: Supplementary Data 3
Supplementary Data 3. Statistics of the WEW-durum introgression line 5BIL-29 genome assembly.
Genomic feature	Value
HiFi cell-1	34.51 Gb
HiFi cell-2	35.26 Gb
HiFi cell-3	34.83 Gb
HiFi cell-4	33.47 Gb
HiFi cell-5	34.46 Gb
HiFi cell-6	29.61 Gb
HiFi reads genome coverage	Approximately 19.4-fold
Hi-C	1220.8 Gb
Hi-C reads genome coverage	117.3-fold
Length of genome assembly	10.5 Gb
Number of contigs	2207
Length of contig N50	20.8 Mb
Length of contig N90	4.5 Mb
The longest length Contig	168.3 Mb
