# Supplementary material for: A membrane associated tandem kinase from wild emmer wheat confers broad-spectrum resistance to powdery mildew
Source: Nat Commun. 2024 Apr 10;15:3124. doi: 10.1038/s41467-024-47497-w (PMC11006675; doi:10.1038/s41467-024-47497-w)
Supplement: Supplementary file 7 — Supplementary Data 4 [file 41467_2024_47497_MOESM7_ESM.xlsx]

## Sheet: Supplementary Data 4
Supplementary Data 4. Compared physical length at the Ml3D232/Pm36 locus among different genomes.
	WGGBM2	WGGBM7	Physical region (bp)
5BIL-29	contig ptg000422l:6683671	contig ptg000422l:5509738	1173953
Chinese Spring 2.1	Chr 5B:544458599	Chr 5B:544734303	275704
Chinese Spring 4.0	Chr 5B:575732564	Chr 5B:576009205	276641
Zavitan v1	Chr 5B:547542547	Chr 5B:547816382	273835
Zavitan v2	Chr 5B:556605458	Chr 5B:556879293	273835
Svevo	Chr 5B:538442279	Chr 5B:538720365	278086
