# Supplementary material for: A membrane associated tandem kinase from wild emmer wheat confers broad-spectrum resistance to powdery mildew
Source: Nat Commun. 2024 Apr 10;15:3124. doi: 10.1038/s41467-024-47497-w (PMC11006675; doi:10.1038/s41467-024-47497-w)
Supplement: Supplementary file 8 — Supplementary Data 5 [file 41467_2024_47497_MOESM8_ESM.xlsx]

## Sheet: Supplementary Data 5
Supplementary Data 5. RNA-seq analysis of annotated genes at the Pm36 locus in line 5BIL-29 inoculated with Bgt isolate E09.
Gene name	Gene anotation	FPKM
CYB561-Domon	Cytochrome b561 and domon domain protein	2.99079
F-box 1	F-box_SF super family	No expression
WTK7-TM	Wheat transmembrane tandem kinase protein	18.1944
Serpin 1	Serpin family protein	No expression
F-box 2	F-box protein	No expression
Serpin 2	Serpin family protein	No expression
Serpin 3	Serpin family protein	No expression
F-box 3	F-box protein	No expression
Serpin 4	Serpin family protein	No expression
Serpin 5	Serpin family protein	No expression
TM9SF4	Transmembrane 9 superfamily member 4	25.8175
