# Supplementary material for: A membrane associated tandem kinase from wild emmer wheat confers broad-spectrum resistance to powdery mildew
Source: Nat Commun. 2024 Apr 10;15:3124. doi: 10.1038/s41467-024-47497-w (PMC11006675; doi:10.1038/s41467-024-47497-w)
Supplement: Supplementary file 9 — Supplementary Data 6 [file 41467_2024_47497_MOESM9_ESM.xlsx]

## Sheet: Supplementary Data 6
Supplementary Data 6. Molecular characterization of the WTK7-TM EMS mutants.
Mutant No.	Original No. of mutant	Mutation type	DNA position	Amino acid change	Domain
M1	mb187	Missense	G116A	G39E	Kin I
M2	md164	Nonsense	G725A	W136*	Kin I
M3	mb231	Missense	C853T	P179S	Kin I
M4	md367	Nonsense	G1260A	W260*	Kin I
M5	mf128	Nonsense	G1260A	W260*	Kin I
M6	mc56	Nonsense	C1261T	R261*	Kin I
M7	m204	Missense	G1268A	R263K	Kin I
M8	md193	Missense	G1508A	G343D	Kin II
M9	md349	Missense	C1747T	L382F	Kin II
M10	md375	Missense	G1861A	A420T	Kin II
M11	md175	Missense	G2067A	S455N	Kin II
M12	M716	Missense	G2067A	S455N	Kin II
M13	ma529	Missense	G2067A	S455N	Kin II
M14	mc433	Missense	C2133T	A477V	Kin II
M15	md263	Missense	G2420A	G547E	Kin II
M16	md70	Nonsense	G3124A	W647*	Transmembrane region
M17	ma391	Alternative splicing	G3273A	Frameshift	Transmembrane region
M18	ma58	No mutation in WTK-TM	–	–	–
M19	mb91	No mutation in WTK-TM	–	–	–
M20	mc28	No mutation in WTK-TM	–	–	–
M21	mc300	No mutation in WTK-TM	–	–	–
M22	mc349	No mutation in WTK-TM	–	–	–
M23	md420	No mutation in WTK-TM	–	–	–
