# Supplementary material for: A membrane associated tandem kinase from wild emmer wheat confers broad-spectrum resistance to powdery mildew
Source: Nat Commun. 2024 Apr 10;15:3124. doi: 10.1038/s41467-024-47497-w (PMC11006675; doi:10.1038/s41467-024-47497-w)
Supplement: Supplementary file 10 — Supplementary Data 7 [file 41467_2024_47497_MOESM10_ESM.xlsx]

## Sheet: Supplementary Data 7
Supplementary Data 7. Distribution of WTK7-TM in tetraploid and hexaploid wheat natural populations.
No.	Plant Name	Plant ID	Origin	Taxonomy	Chromosome Composition	WTK7-TM-FM
1	IW1		Mt. Hermon, Israel	T. turgidum ssp. dicoccoides	AABB	No amplification
2	IW2		Mt. Hermon, Israel	T. turgidum ssp. dicoccoides	AABB	No amplification
3	IW3		Mt. Hermon, Israel	T. turgidum ssp. dicoccoides	AABB	No amplification
4	IW4		Mt. Hermon, Israel	T. turgidum ssp. dicoccoides	AABB	No amplification
5	IW5		Mt. Hermon, Israel	T. turgidum ssp. dicoccoides	AABB	No amplification
6	IW6		Mt. Hermon, Israel	T. turgidum ssp. dicoccoides	AABB	No amplification
7	IW7		Mt. Hermon, Israel	T. turgidum ssp. dicoccoides	AABB	No amplification
8	IW8		Mt. Hermon, Israel	T. turgidum ssp. dicoccoides	AABB	No amplification
9	IW9		Mt. Hermon, Israel	T. turgidum ssp. dicoccoides	AABB	No amplification
10	IW10		Mt. Hermon, Israel	T. turgidum ssp. dicoccoides	AABB	No amplification
11	IW11		Rosh Pinna,Israel	T. turgidum ssp. dicoccoides	AABB	WTK7-TM
12	IW12		Rosh Pinna,Israel	T. turgidum ssp. dicoccoides	AABB	No amplification
13	IW13		Rosh Pinna,Israel	T. turgidum ssp. dicoccoides	AABB	WTK7-TM
14	IW14		Rosh Pinna,Israel	T. turgidum ssp. dicoccoides	AABB	WTK7-TM
15	IW15		Rosh Pinna,Israel	T. turgidum ssp. dicoccoides	AABB	No amplification
16	IW16		Rosh Pinna,Israel	T. turgidum ssp. dicoccoides	AABB	No amplification
17	IW17		Rosh Pinna,Israel	T. turgidum ssp. dicoccoides	AABB	No amplification
18	IW18		Rosh Pinna,Israel	T. turgidum ssp. dicoccoides	AABB	No amplification
19	IW19		Rosh Pinna,Israel	T. turgidum ssp. dicoccoides	AABB	WTK7-TM
20	IW20		Rosh Pinna,Israel	T. turgidum ssp. dicoccoides	AABB	WTK7-TM
21	IW21		Tabigha 1979,Israel	T. turgidum ssp. dicoccoides	AABB	No amplification
22	IW22		Tabigha 1979,Israel	T. turgidum ssp. dicoccoides	AABB	No amplification
23	IW23		Tabigha 1979,Israel	T. turgidum ssp. dicoccoides	AABB	No amplification
24	IW24		Tabigha 1979,Israel	T. turgidum ssp. dicoccoides	AABB	No amplification
25	IW25		Tabigha 1979,Israel	T. turgidum ssp. dicoccoides	AABB	No amplification
26	IW26		Tabigha 1979,Israel	T. turgidum ssp. dicoccoides	AABB	No amplification
27	IW27		Tabigha 1979,Israel	T. turgidum ssp. dicoccoides	AABB	No amplification
28	IW28		Tabigha 1979,Israel	T. turgidum ssp. dicoccoides	AABB	No amplification
29	IW29		Tabigha 1979,Israel	T. turgidum ssp. dicoccoides	AABB	No amplification
30	IW30		Tabigha 1979,Israel	T. turgidum ssp. dicoccoides	AABB	No amplification
31	IW31		Bat-Shelomo, Israel	T. turgidum ssp. dicoccoides	AABB	No amplification
32	IW32		Bat-Shelomo, Israel	T. turgidum ssp. dicoccoides	AABB	No amplification
33	IW33		Bat-Shelomo, Israel	T. turgidum ssp. dicoccoides	AABB	No amplification
34	IW34		Bat-Shelomo, Israel	T. turgidum ssp. dicoccoides	AABB	No amplification
35	IW35		Bat-Shelomo, Israel	T. turgidum ssp. dicoccoides	AABB	No amplification
36	IW36		Bat-Shelomo, Israel	T. turgidum ssp. dicoccoides	AABB	No amplification
37	IW37		Bat-Shelomo, Israel	T. turgidum ssp. dicoccoides	AABB	No amplification
38	IW38		Bat-Shelomo, Israel	T. turgidum ssp. dicoccoides	AABB	No amplification
39	IW39		Bat-Shelomo, Israel	T. turgidum ssp. dicoccoides	AABB	No amplification
40	IW40		Bat-Shelomo, Israel	T. turgidum ssp. dicoccoides	AABB	No amplification
41	IW41		Mt. Gilboa,Israel	T. turgidum ssp. dicoccoides	AABB	No amplification
42	IW42		Mt. Gilboa,Israel	T. turgidum ssp. dicoccoides	AABB	No amplification
43	IW43		Mt. Gilboa,Israel	T. turgidum ssp. dicoccoides	AABB	No amplification
44	IW44		Mt. Gilboa,Israel	T. turgidum ssp. dicoccoides	AABB	No amplification
45	IW45		Mt. Gilboa,Israel	T. turgidum ssp. dicoccoides	AABB	No amplification
46	IW46		Mt. Gilboa,Israel	T. turgidum ssp. dicoccoides	AABB	No amplification
47	IW47		Mt. Gilboa,Israel	T. turgidum ssp. dicoccoides	AABB	No amplification
48	IW48		Mt. Gilboa,Israel	T. turgidum ssp. dicoccoides	AABB	No amplification
49	IW49		Mt. Gilboa,Israel	T. turgidum ssp. dicoccoides	AABB	No amplification
50	IW50		Mt. Gerizim,Israel	T. turgidum ssp. dicoccoides	AABB	No amplification
51	IW51		Mt. Gerizim,Israel	T. turgidum ssp. dicoccoides	AABB	No amplification
52	IW52		Mt. Gerizim,Israel	T. turgidum ssp. dicoccoides	AABB	No amplification
53	IW53		Mt. Gerizim-8,Israel	T. turgidum ssp. dicoccoides	AABB	No amplification
54	IW54		Mt. Gerizim-8,Israel	T. turgidum ssp. dicoccoides	AABB	No amplification
55	IW55		Mt. Gerizim,Israel	T. turgidum ssp. dicoccoides	AABB	No amplification
56	IW56		Mt. Gerizim,Israel	T. turgidum ssp. dicoccoides	AABB	No amplification
57	IW57		Mt. Gerizim,Israel	T. turgidum ssp. dicoccoides	AABB	No amplification
58	IW58		Mt. Gerizim,Israel	T. turgidum ssp. dicoccoides	AABB	No amplification
59	IW59		Mt. Gerizim,Israel	T. turgidum ssp. dicoccoides	AABB	No amplification
60	IW60		Mt. Gerizim,Israel	T. turgidum ssp. dicoccoides	AABB	No amplification
61	IW61		Amirim-14,Israel	T. turgidum ssp. dicoccoides	AABB	No amplification
62	IW62		Amirim-14,Israel	T. turgidum ssp. dicoccoides	AABB	No amplification
63	IW63		Amirim-14,Israel	T. turgidum ssp. dicoccoides	AABB	No amplification
64	IW64		Amirim-14,Israel	T. turgidum ssp. dicoccoides	AABB	No amplification
65	IW65		Amirim-14,Israel	T. turgidum ssp. dicoccoides	AABB	No amplification
66	IW66		Amirim-14,Israel	T. turgidum ssp. dicoccoides	AABB	No amplification
67	IW67		Amirim-14,Israel	T. turgidum ssp. dicoccoides	AABB	No amplification
68	IW68		Amirim-14,Israel	T. turgidum ssp. dicoccoides	AABB	No amplification
69	IW69		Amirim-14,Israel	T. turgidum ssp. dicoccoides	AABB	No amplification
70	IW70		Kokhav hashahar,Israel	T. turgidum ssp. dicoccoides	AABB	No amplification
71	IW71		Kokhav hashahar,Israel	T. turgidum ssp. dicoccoides	AABB	No amplification
72	IW72		Kokhav hashahar,Israel	T. turgidum ssp. dicoccoides	AABB	No amplification
73	IW73		Kokhav hashahar,Israel	T. turgidum ssp. dicoccoides	AABB	No amplification
74	IW74		Kokhav hashahar,Israel	T. turgidum ssp. dicoccoides	AABB	No amplification
75	IW75		Kokhav hashahar,Israel	T. turgidum ssp. dicoccoides	AABB	No amplification
76	IW76		Kokhav hashahar,Israel	T. turgidum ssp. dicoccoides	AABB	No amplification
77	IW77		Kokhav hashahar,Israel	T. turgidum ssp. dicoccoides	AABB	No amplification
78	IW78		Kokhav hashahar,Israel	T. turgidum ssp. dicoccoides	AABB	No amplification
79	IW79		Bet-Oren,Israel	T. turgidum ssp. dicoccoides	AABB	WTK7-TM
80	IW80		Bet-Oren,Israel	T. turgidum ssp. dicoccoides	AABB	WTK7-TM
81	IW81		Bet-Oren,Israel	T. turgidum ssp. dicoccoides	AABB	WTK7-TM
82	IW82		Bet-Oren,Israel	T. turgidum ssp. dicoccoides	AABB	WTK7-TM
83	IW83		Bet-Oren,Israel	T. turgidum ssp. dicoccoides	AABB	WTK7-TM
84	IW84		Bet-Oren,Israel	T. turgidum ssp. dicoccoides	AABB	WTK7-TM
85	IW85		Bet-Oren,Israel	T. turgidum ssp. dicoccoides	AABB	WTK7-TM
86	IW86		Bet-Oren,Israel	T. turgidum ssp. dicoccoides	AABB	WTK7-TM
87	IW87		Bet-Oren,Israel	T. turgidum ssp. dicoccoides	AABB	WTK7-TM
88	IW88		Givat-Koach,Israel	T. turgidum ssp. dicoccoides	AABB	No amplification
89	IW89		Givat-Koach,Israel	T. turgidum ssp. dicoccoides	AABB	No amplification
90	IW90		Givat-Koach,Israel	T. turgidum ssp. dicoccoides	AABB	No amplification
91	IW91		Givat-Koach,Israel	T. turgidum ssp. dicoccoides	AABB	No amplification
92	IW92		Givat-Koach,Israel	T. turgidum ssp. dicoccoides	AABB	No amplification
93	IW93		Givat-Koach,Israel	T. turgidum ssp. dicoccoides	AABB	No amplification
94	IW94		Givat-Koach,Israel	T. turgidum ssp. dicoccoides	AABB	No amplification
95	IW95		Givat-Koach,Israel	T. turgidum ssp. dicoccoides	AABB	No amplification
96	IW96		Givat-Koach,Israel	T. turgidum ssp. dicoccoides	AABB	No amplification
97	IW97		Givat-Koach,Israel	T. turgidum ssp. dicoccoides	AABB	WTK7-TM
98	IW98		Gitit,Israel	T. turgidum ssp. dicoccoides	AABB	No amplification
99	IW99		Gitit,Israel	T. turgidum ssp. dicoccoides	AABB	No amplification
100	IW100		Gitit,Israel	T. turgidum ssp. dicoccoides	AABB	No amplification
101	IW101		Gitit,Israel	T. turgidum ssp. dicoccoides	AABB	No amplification
102	IW102		Gitit,Israel	T. turgidum ssp. dicoccoides	AABB	No amplification
103	IW103		Gitit,Israel	T. turgidum ssp. dicoccoides	AABB	No amplification
104	IW105		Gitit,Israel	T. turgidum ssp. dicoccoides	AABB	No amplification
105	IW106		Gitit,Israel	T. turgidum ssp. dicoccoides	AABB	No amplification
106	IW107		Gitit,Israel	T. turgidum ssp. dicoccoides	AABB	No amplification
107	IW108		J'aba,Israel	T. turgidum ssp. dicoccoides	AABB	No amplification
108	IW109		J'aba,Israel	T. turgidum ssp. dicoccoides	AABB	WTK7-TM
109	IW110		J'aba,Israel	T. turgidum ssp. dicoccoides	AABB	No amplification
110	IW111		J'aba,Israel	T. turgidum ssp. dicoccoides	AABB	No amplification
111	IW112		J'aba,Israel	T. turgidum ssp. dicoccoides	AABB	WTK7-TM
112	IW113		J'aba,Israel	T. turgidum ssp. dicoccoides	AABB	No amplification
113	IW114		J'aba,Israel	T. turgidum ssp. dicoccoides	AABB	No amplification
114	IW115		J'aba,Israel	T. turgidum ssp. dicoccoides	AABB	No amplification
115	IW116		J'aba,Israel	T. turgidum ssp. dicoccoides	AABB	No amplification
116	IW117		J'aba,Israel	T. turgidum ssp. dicoccoides	AABB	No amplification
117	IW118		Gamlla,Israel	T. turgidum ssp. dicoccoides	AABB	WTK7-TM
118	IW119		Gamlla,Israel	T. turgidum ssp. dicoccoides	AABB	No amplification
119	IW120		Gamlla,Israel	T. turgidum ssp. dicoccoides	AABB	WTK7-TM
120	IW121		Gamlla,Israel	T. turgidum ssp. dicoccoides	AABB	No amplification
121	IW122		Gamlla,Israel	T. turgidum ssp. dicoccoides	AABB	No amplification
122	IW123		Gamlla,Israel	T. turgidum ssp. dicoccoides	AABB	No amplification
123	IW124		Gamlla,Israel	T. turgidum ssp. dicoccoides	AABB	No amplification
124	IW125		Gamlla,Israel	T. turgidum ssp. dicoccoides	AABB	No amplification
125	IW126		Gamlla,Israel	T. turgidum ssp. dicoccoides	AABB	No amplification
126	IW127		Tabigha Terra rossa-85-transect 1,Israel	T. turgidum ssp. dicoccoides	AABB	No amplification
127	IW128		Tabigha Terra rossa-85-transect 1,Israel	T. turgidum ssp. dicoccoides	AABB	No amplification
128	IW129		Tabigha Terra rossa-85-transect 1,Israel	T. turgidum ssp. dicoccoides	AABB	No amplification
129	IW130		Tabigha Terra rossa-85-transect 1,Israel	T. turgidum ssp. dicoccoides	AABB	No amplification
130	IW131		Tabigha Terra rossa-85-transect 1,Israel	T. turgidum ssp. dicoccoides	AABB	No amplification
131	IW132		Tabigha Basalt-85-transect 1,Israel	T. turgidum ssp. dicoccoides	AABB	No amplification
132	IW133		Tabigha Basalt-85-transect 1,Israel	T. turgidum ssp. dicoccoides	AABB	No amplification
133	IW134		Tabigha Basalt-85-transect 1,Israel	T. turgidum ssp. dicoccoides	AABB	No amplification
134	IW135		Tabigha Basalt-85-transect 1,Israel	T. turgidum ssp. dicoccoides	AABB	No amplification
135	IW136		Yehudiyya 1985 shady,Israel	T. turgidum ssp. dicoccoides	AABB	No amplification
136	IW137		Yehudiyya 1985 shady,Israel	T. turgidum ssp. dicoccoides	AABB	No amplification
137	IW138		Yehudiyya 1985 shady,Israel	T. turgidum ssp. dicoccoides	AABB	No amplification
138	IW139		Yehudiyya 1985 shady,Israel	T. turgidum ssp. dicoccoides	AABB	No amplification
139	IW140		Yehudiyya 1985 shady,Israel	T. turgidum ssp. dicoccoides	AABB	No amplification
140	IW141		Yehudiyya 1985 shady,Israel	T. turgidum ssp. dicoccoides	AABB	No amplification
141	IW142		Yehudiyya 1985 shady,Israel	T. turgidum ssp. dicoccoides	AABB	No amplification
142	IW143		W diyarbakir (Turkey) 22km,Israel	T. turgidum ssp. dicoccoides	AABB	No amplification
143	IW144		W diyarbakir (Turkey) 22km,Israel	T. turgidum ssp. dicoccoides	AABB	No amplification
144	IW145		W diyarbakir (Turkey) 22km,Israel	T. turgidum ssp. dicoccoides	AABB	No amplification
145	IW146		W diyarbakir (Turkey) 22km,Israel	T. turgidum ssp. dicoccoides	AABB	No amplification
146	IW147		W diyarbakir (Turkey) 22km,Israel	T. turgidum ssp. dicoccoides	AABB	No amplification
147	IW148		W diyarbakir (Turkey) 22km,Israel	T. turgidum ssp. dicoccoides	AABB	No amplification
148	IW149		W diyarbakir (Turkey) 22km,Israel	T. turgidum ssp. dicoccoides	AABB	No amplification
149	IW150		W diyarbakir (Turkey) 22km,Israel	T. turgidum ssp. dicoccoides	AABB	No amplification
150	IW152		W diyarbakir (Turkey) 22km,Israel	T. turgidum ssp. dicoccoides	AABB	No amplification
151	IW156		W diyarbakir (Turkey) 22km,Israel	T. turgidum ssp. dicoccoides	AABB	WTK7-TM
152	3IW1		ammiad-10,Israel	T. turgidum ssp. dicoccoides	AABB	No amplification
153	3IW2		ammiad-10,Israel	T. turgidum ssp. dicoccoides	AABB	No amplification
154	3IW3		ammiad-10,Israel	T. turgidum ssp. dicoccoides	AABB	No amplification
155	3IW4		ammiad-10,Israel	T. turgidum ssp. dicoccoides	AABB	No amplification
156	3IW5		ammiad-10,Israel	T. turgidum ssp. dicoccoides	AABB	WTK7-TM
157	3IW6		ammiad-10,Israel	T. turgidum ssp. dicoccoides	AABB	WTK7-TM
158	3IW7		ammiad-10,Israel	T. turgidum ssp. dicoccoides	AABB	No amplification
159	3IW8		ammiad-10,Israel	T. turgidum ssp. dicoccoides	AABB	No amplification
160	3IW9		ammiad-10,Israel	T. turgidum ssp. dicoccoides	AABB	No amplification
161	3IW10		ammiad-10,Israel	T. turgidum ssp. dicoccoides	AABB	No amplification
162	3IW11		ACIHOOD-13,Israel	T. turgidum ssp. dicoccoides	AABB	No amplification
163	3IW12		ACIHOOD-13,Israel	T. turgidum ssp. dicoccoides	AABB	No amplification
164	3IW13		ACIHOOD-13,Israel	T. turgidum ssp. dicoccoides	AABB	No amplification
165	3IW14		ACIHOOD-13,Israel	T. turgidum ssp. dicoccoides	AABB	No amplification
166	3IW16		ACIHOOD-13,Israel	T. turgidum ssp. dicoccoides	AABB	No amplification
167	3IW18		ACIHOOD-13,Israel	T. turgidum ssp. dicoccoides	AABB	No amplification
168	3IW19		ACIHOOD-13,Israel	T. turgidum ssp. dicoccoides	AABB	No amplification
169	3IW20		ACIHOOD-13,Israel	T. turgidum ssp. dicoccoides	AABB	No amplification
170	3IW21		AMIRIM-14,Israel	T. turgidum ssp. dicoccoides	AABB	No amplification
171	3IW22		AMIRIM-14,Israel	T. turgidum ssp. dicoccoides	AABB	No amplification
172	3IW23		AMIRIM-14,Israel	T. turgidum ssp. dicoccoides	AABB	No amplification
173	3IW24		AMIRIM-14,Israel	T. turgidum ssp. dicoccoides	AABB	No amplification
174	3IW25		AMIRIM-14,Israel	T. turgidum ssp. dicoccoides	AABB	No amplification
175	3IW26		AMIRIM-14,Israel	T. turgidum ssp. dicoccoides	AABB	No amplification
176	3IW27		AMIRIM-14,Israel	T. turgidum ssp. dicoccoides	AABB	No amplification
177	3IW28		AMIRIM-14,Israel	T. turgidum ssp. dicoccoides	AABB	No amplification
178	3IW33		GIVAT-KOACH-17,Israel	T. turgidum ssp. dicoccoides	AABB	No amplification
179	3IW34		GIVAT-KOACH-17,Israel	T. turgidum ssp. dicoccoides	AABB	No amplification
180	3IW37		GIVAT-KOACH-17,Israel	T. turgidum ssp. dicoccoides	AABB	No amplification
181	3IW38		GIVAT-KOACH-17,Israel	T. turgidum ssp. dicoccoides	AABB	No amplification
182	3IW40		GIVAT-KOACH-17,Israel	T. turgidum ssp. dicoccoides	AABB	WTK7-TM
183	3IW41		KOKHAV-HASHAR-1,Israel	T. turgidum ssp. dicoccoides	AABB	No amplification
184	3IW42		KOKHAV-HASHAR-1,Israel	T. turgidum ssp. dicoccoides	AABB	No amplification
185	3IW43		KOKHAV-HASHAR-1,Israel	T. turgidum ssp. dicoccoides	AABB	No amplification
186	3IW45		KOKHAV-HASHAR-1,Israel	T. turgidum ssp. dicoccoides	AABB	No amplification
187	3IW47		KOKHAV-HASHAR-1,Israel	T. turgidum ssp. dicoccoides	AABB	No amplification
188	3IW50		KOKHAV-HASHAR-1,Israel	T. turgidum ssp. dicoccoides	AABB	No amplification
189	3IW51		DALIYA-20,Israel	T. turgidum ssp. dicoccoides	AABB	No amplification
190	3IW52		DALIYA-20,Israel	T. turgidum ssp. dicoccoides	AABB	No amplification
191	3IW53		DALIYA-20,Israel	T. turgidum ssp. dicoccoides	AABB	No amplification
192	3IW54		DALIYA-20,Israel	T. turgidum ssp. dicoccoides	AABB	No amplification
193	3IW56		DALIYA-20,Israel	T. turgidum ssp. dicoccoides	AABB	No amplification
194	3IW57		DALIYA-20,Israel	T. turgidum ssp. dicoccoides	AABB	No amplification
195	3IW58		DALIYA-20,Israel	T. turgidum ssp. dicoccoides	AABB	No amplification
196	3IW61		yabad-24,Israel	T. turgidum ssp. dicoccoides	AABB	No amplification
197	3IW62		yabad-24,Israel	T. turgidum ssp. dicoccoides	AABB	No amplification
198	3IW63		yabad-24,Israel	T. turgidum ssp. dicoccoides	AABB	No amplification
199	3IW64		yabad-24,Israel	T. turgidum ssp. dicoccoides	AABB	No amplification
200	3IW65		yabad-24,Israel	T. turgidum ssp. dicoccoides	AABB	No amplification
201	3IW66		yabad-24,Israel	T. turgidum ssp. dicoccoides	AABB	No amplification
202	3IW68		yabad-24,Israel	T. turgidum ssp. dicoccoides	AABB	No amplification
203	3IW69		yabad-24,Israel	T. turgidum ssp. dicoccoides	AABB	No amplification
204	3IW70		yabad-24,Israel	T. turgidum ssp. dicoccoides	AABB	No amplification
205	3IW72		NESHER-27,Israel	T. turgidum ssp. dicoccoides	AABB	No amplification
206	3IW74		NESHER-27,Israel	T. turgidum ssp. dicoccoides	AABB	No amplification
207	3IW75		NESHER-27,Israel	T. turgidum ssp. dicoccoides	AABB	No amplification
208	3IW76		NESHER-27,Israel	T. turgidum ssp. dicoccoides	AABB	No amplification
209	3IW77		NESHER-27,Israel	T. turgidum ssp. dicoccoides	AABB	No amplification
210	3IW78		NESHER-27,Israel	T. turgidum ssp. dicoccoides	AABB	WTK7-TM
211	3IW79		NESHER-27,Israel	T. turgidum ssp. dicoccoides	AABB	No amplification
212	3IW80		NESHER-27,Israel	T. turgidum ssp. dicoccoides	AABB	No amplification
213	3IW81		KABARA-31,Israel	T. turgidum ssp. dicoccoides	AABB	WTK7-TM
214	3IW82		KABARA-31,Israel	T. turgidum ssp. dicoccoides	AABB	WTK7-TM
215	3IW85		KABARA-31,Israel	T. turgidum ssp. dicoccoides	AABB	WTK7-TM
216	3IW86		KABARA-31,Israel	T. turgidum ssp. dicoccoides	AABB	No amplification
217	3IW87		KABARA-31,Israel	T. turgidum ssp. dicoccoides	AABB	WTK7-TM
218	3IW88		KABARA-31,Israel	T. turgidum ssp. dicoccoides	AABB	WTK7-TM
219	3IW90		KABARA-31,Israel	T. turgidum ssp. dicoccoides	AABB	WTK7-TM
220	3IW91		GAMLA-36,Israel	T. turgidum ssp. dicoccoides	AABB	WTK7-TM
221	3IW92		GAMLA-36,Israel	T. turgidum ssp. dicoccoides	AABB	No amplification
222	3IW93		GAMLA-36,Israel	T. turgidum ssp. dicoccoides	AABB	No amplification
223	3IW94		GAMLA-36,Israel	T. turgidum ssp. dicoccoides	AABB	No amplification
224	3IW95		GAMLA-36,Israel	T. turgidum ssp. dicoccoides	AABB	WTK7-TM
225	3IW96		GAMLA-36,Israel	T. turgidum ssp. dicoccoides	AABB	No amplification
226	3IW97		GAMLA-36,Israel	T. turgidum ssp. dicoccoides	AABB	No amplification
227	3IW99		GAMLA-36,Israel	T. turgidum ssp. dicoccoides	AABB	No amplification
228	3IW100		GAMLA-36,Israel	T. turgidum ssp. dicoccoides	AABB	No amplification
229	T67	PI428133	Bekaa,Lebanon	T. turgidum ssp. dicoccoides	AABB	No amplification
230	T68	PI 428135	Bekaa,Lebanon	T. turgidum ssp. dicoccoides	AABB	No amplification
231	T69	PI 428137	Bekaa,Lebanon	T. turgidum ssp. dicoccoides	AABB	No amplification
232	T70	PI 428138	Bekaa,Lebanon	T. turgidum ssp. dicoccoides	AABB	No amplification
233	T71	PI 428142	Bekaa,Lebanon	T. turgidum ssp. dicoccoides	AABB	No amplification
234	T72	PI 538717	Bekaa,Lebanon	T. turgidum ssp. dicoccoides	AABB	No amplification
235	T73	PI 428144	Bekaa,Lebanon	T. turgidum ssp. dicoccoides	AABB	No amplification
236	T74	PI 503317	Bekaa,Lebanon	T. turgidum ssp. dicoccoides	AABB	No amplification
237	T76	PI 538702	Bekaa,Lebanon	T. turgidum ssp. dicoccoides	AABB	No amplification
238	T77	PI 538704	Bekaa,Lebanon	T. turgidum ssp. dicoccoides	AABB	No amplification
239	T78	PI 428127	Bekaa,Lebanon	T. turgidum ssp. dicoccoides	AABB	No amplification
240	T79	PI 538711	Bekaa,Lebanon	T. turgidum ssp. dicoccoides	AABB	No amplification
241	T80	PI 538710	Bekaa,Lebanon	T. turgidum ssp. dicoccoides	AABB	No amplification
242	T81	PI 428130	Bekaa,Lebanon	T. turgidum ssp. dicoccoides	AABB	No amplification
243	T82	PI 428131	Bekaa,Lebanon	T. turgidum ssp. dicoccoides	AABB	No amplification
244	T83	PI 428132	Bekaa,Lebanon	T. turgidum ssp. dicoccoides	AABB	No amplification
245	T84	PI 428021	Diyarbakir,Turkey	T. turgidum ssp. dicoccoides	AABB	No amplification
246	T85	PI 538631	Diyarbakir,Turkey	T. turgidum ssp. dicoccoides	AABB	No amplification
247	T86	PI 428022	Diyarbakir,Turkey	T. turgidum ssp. dicoccoides	AABB	No amplification
248	T87	PI 428034	Diyarbakir,Turkey	T. turgidum ssp. dicoccoides	AABB	No amplification
249	T88	PI 428053	Diyarbakir,Turkey	T. turgidum ssp. dicoccoides	AABB	No amplification
250	T89	PI 428054	Diyarbakir,Turkey	T. turgidum ssp. dicoccoides	AABB	No amplification
251	T90	PI 428056	Diyarbakir,Turkey	T. turgidum ssp. dicoccoides	AABB	No amplification
252	T91	PI 428057	Diyarbakir,Turkey	T. turgidum ssp. dicoccoides	AABB	No amplification
253	T92	PI 428063	Diyarbakir,Turkey	T. turgidum ssp. dicoccoides	AABB	No amplification
254	T93	PI 428070	Diyarbakir,Turkey	T. turgidum ssp. dicoccoides	AABB	No amplification
255	T94	PI 538663	Diyarbakir,Turkey	T. turgidum ssp. dicoccoides	AABB	No amplification
256	T95	PI 428077	Diyarbakir,Turkey	T. turgidum ssp. dicoccoides	AABB	No amplification
257	T96	PI 428078	Diyarbakir,Turkey	T. turgidum ssp. dicoccoides	AABB	No amplification
258	T97	PI 428080	Diyarbakir,Turkey	T. turgidum ssp. dicoccoides	AABB	No amplification
259	T98	PI 428085	Sanliurfa，Turkey	T. turgidum ssp. dicoccoides	AABB	No amplification
260	T99	PI 428086	Sanliurfa，Turkey	T. turgidum ssp. dicoccoides	AABB	No amplification
261	T100	PI 428090	Sanliurfa，Turkey	T. turgidum ssp. dicoccoides	AABB	No amplification
262	T107		Al Qunaytirah，Syrian Arab Republic (Golan Heights)	T. turgidum ssp. dicoccoides	AABB	No amplification
263	T108	PI 466992	Al Qunaytirah，Syrian Arab Republic (Golan Heights)	T. turgidum ssp. dicoccoides	AABB	No amplification
264	T110	PI 466991	Al Qunaytirah，Syrian Arab Republic (Golan Heights)	T. turgidum ssp. dicoccoides	AABB	No amplification
265	T111		Al Qunaytirah，Syrian Arab Republic (Golan Heights)	T. turgidum ssp. dicoccoides	AABB	No amplification
266	T112	PI 470955	Al Qunaytirah，Syrian Arab Republic (Golan Heights)	T. turgidum ssp. dicoccoides	AABB	WTK7-TM
267	T113		Al Qunaytirah，Syrian Arab Republic (Golan Heights)	T. turgidum ssp. dicoccoides	AABB	No amplification
268	T114	PI 470949	Al Qunaytirah，Syrian Arab Republic (Golan Heights)	T. turgidum ssp. dicoccoides	AABB	No amplification
269	T115		Al Qunaytirah，Syrian Arab Republic (Golan Heights)	T. turgidum ssp. dicoccoides	AABB	No amplification
270	T116	PI 466936	Al Qunaytirah，Syrian Arab Republic (Golan Heights)	T. turgidum ssp. dicoccoides	AABB	WTK7-TM
271	T117	PI 470963	Al Qunaytirah，Syrian Arab Republic (Golan Heights)	T. turgidum ssp. dicoccoides	AABB	No amplification
272	T118		Al Qunaytirah，Syrian Arab Republic (Golan Heights)	T. turgidum ssp. dicoccoides	AABB	No amplification
273	T119	PI 470959	Al Qunaytirah，Syrian Arab Republic (Golan Heights)	T. turgidum ssp. dicoccoides	AABB	No amplification
274	T120	PI 466951	Al Qunaytirah，Syrian Arab Republic (Golan Heights)	T. turgidum ssp. dicoccoides	AABB	No amplification
275	T121	PI 466954	Al Qunaytirah，Syrian Arab Republic (Golan Heights)	T. turgidum ssp. dicoccoides	AABB	No amplification
276	T122		Al Qunaytirah，Syrian Arab Republic (Golan Heights)	T. turgidum ssp. dicoccoides	AABB	No amplification
277	T123		Al Qunaytirah，Syrian Arab Republic (Golan Heights)	T. turgidum ssp. dicoccoides	AABB	No amplification
278	T124		Al Qunaytirah，Syrian Arab Republic (Golan Heights)	T. turgidum ssp. dicoccoides	AABB	No amplification
279	T125		Al Qunaytirah，Syrian Arab Republic (Golan Heights)	T. turgidum ssp. dicoccoides	AABB	No amplification
280	T552	PI 427998	Bekaa，Lebanon	T. turgidum ssp. dicoccoides	AABB	No amplification
281	T977	PI 538627	Diyarbakir,Turkey	T. turgidum ssp. dicoccoides	AABB	No amplification
282	T978	PI 503310	Diyarbakir,Turkey	T. turgidum ssp. dicoccoides	AABB	No amplification
283	T979	PI 538628	Diyarbakir,Turkey	T. turgidum ssp. dicoccoides	AABB	No amplification
284	T980	PI 428019	Diyarbakir,Turkey	T. turgidum ssp. dicoccoides	AABB	No amplification
285	T981	PI 538629	Diyarbakir,Turkey	T. turgidum ssp. dicoccoides	AABB	No amplification
286	T982	PI 538630	Diyarbakir,Turkey	T. turgidum ssp. dicoccoides	AABB	No amplification
287	T983	PI 538638	Diyarbakir,Turkey	T. turgidum ssp. dicoccoides	AABB	No amplification
288	T984	PI 428041	Diyarbakir,Turkey	T. turgidum ssp. dicoccoides	AABB	No amplification
289	T985		Diyarbakir,Turkey	T. turgidum ssp. dicoccoides	AABB	No amplification
290	T986	PI 428042	Diyarbakir,Turkey	T. turgidum ssp. dicoccoides	AABB	No amplification
291	T987	PI 538640	Diyarbakir,Turkey	T. turgidum ssp. dicoccoides	AABB	No amplification
292	T988	PI 538641	Diyarbakir,Turkey	T. turgidum ssp. dicoccoides	AABB	No amplification
293	T989		Diyarbakir,Turkey	T. turgidum ssp. dicoccoides	AABB	No amplification
294	T990	PI 428043	Diyarbakir,Turkey	T. turgidum ssp. dicoccoides	AABB	No amplification
295	T991	PI 428044	Diyarbakir,Turkey	T. turgidum ssp. dicoccoides	AABB	No amplification
296	T992		Diyarbakir,Turkey	T. turgidum ssp. dicoccoides	AABB	No amplification
297	T993	PI 428046	Diyarbakir,Turkey	T. turgidum ssp. dicoccoides	AABB	No amplification
298	T994	PI 538644	Diyarbakir,Turkey	T. turgidum ssp. dicoccoides	AABB	No amplification
299	T995	PI 538645	Diyarbakir,Turkey	T. turgidum ssp. dicoccoides	AABB	No amplification
300	T996	PI 428049	Diyarbakir,Turkey	T. turgidum ssp. dicoccoides	AABB	No amplification
301	T997	PI 428052	Diyarbakir,Turkey	T. turgidum ssp. dicoccoides	AABB	No amplification
302	T998	PI 538650	Diyarbakir,Turkey	T. turgidum ssp. dicoccoides	AABB	No amplification
303	T1009	PI 428017	Kahramanmaras，Turkey	T. turgidum ssp. dicoccoides	AABB	No amplification
304	T1010	PI 428040	Diyarbakir,Turkey	T. turgidum ssp. dicoccoides	AABB	No amplification
305	T1016		Kahramanmaras，Turkey	T. turgidum ssp. dicoccoides	AABB	No amplification
306	T1017		Kahramanmaras，Turkey	T. turgidum ssp. dicoccoides	AABB	No amplification
307	T1019		Kahramanmaras，Turkey	T. turgidum ssp. dicoccoides	AABB	No amplification
308	T1020		Kahramanmaras，Turkey	T. turgidum ssp. dicoccoides	AABB	No amplification
309	T1058	PI 538719	Nabatiyet，Lebanon	T. turgidum ssp. dicoccoides	AABB	No amplification
310	T1059		As Suwayda，Syrian Arab Republic	T. turgidum ssp. dicoccoides	AABB	No amplification
311	T1060	PI 503316	Bekaa,Lebanon	T. turgidum ssp. dicoccoides	AABB	No amplification
312	T1061	PI 538700	Bekaa,Lebanon	T. turgidum ssp. dicoccoides	AABB	No amplification
313	T1062	PI 428125	Bekaa,Lebanon	T. turgidum ssp. dicoccoides	AABB	No amplification
314	T1063	PI 538701	Bekaa,Lebanon	T. turgidum ssp. dicoccoides	AABB	No amplification
315	T1064	PI 538703	Bekaa,Lebanon	T. turgidum ssp. dicoccoides	AABB	No amplification
316	T1065	PI 428126	Bekaa,Lebanon	T. turgidum ssp. dicoccoides	AABB	No amplification
317	T1066	PI 538707	Bekaa,Lebanon	T. turgidum ssp. dicoccoides	AABB	No amplification
318	T1067	PI 428128	Bekaa,Lebanon	T. turgidum ssp. dicoccoides	AABB	No amplification
319	T1068	PI 538712	Bekaa,Lebanon	T. turgidum ssp. dicoccoides	AABB	No amplification
320	T1069	PI 428134	Bekaa,Lebanon	T. turgidum ssp. dicoccoides	AABB	No amplification
321	T1070	PI 428136	Bekaa,Lebanon	T. turgidum ssp. dicoccoides	AABB	No amplification
322	T1071	PI 428139	Bekaa,Lebanon	T. turgidum ssp. dicoccoides	AABB	No amplification
323	T1072		Bekaa,Lebanon	T. turgidum ssp. dicoccoides	AABB	No amplification
324	T1073	PI 428140	Bekaa,Lebanon	T. turgidum ssp. dicoccoides	AABB	No amplification
325	T1074	PI 538715	Bekaa,Lebanon	T. turgidum ssp. dicoccoides	AABB	No amplification
326	T1075	PI 538716	Bekaa,Lebanon	T. turgidum ssp. dicoccoides	AABB	No amplification
327	T1076	PI 428143	Bekaa,Lebanon	T. turgidum ssp. dicoccoides	AABB	No amplification
328	T1077	PI 428145	Mardin，Turkey	T. turgidum ssp. dicoccoides	AABB	No amplification
329	T1078	PI 538626	Diyarbakir,Turkey	T. turgidum ssp. dicoccoides	AABB	No amplification
330	T1079	PI 428018	Diyarbakir,Turkey	T. turgidum ssp. dicoccoides	AABB	No amplification
331	T1080		Siirt,Turkey	T. turgidum ssp. dicoccoides	AABB	No amplification
332	T1081	PI 428023	Diyarbakir,Turkey	T. turgidum ssp. dicoccoides	AABB	No amplification
333	T1082	PI 428025	Diyarbakir,Turkey	T. turgidum ssp. dicoccoides	AABB	No amplification
334	T1084	PI 428026	Diyarbakir,Turkey	T. turgidum ssp. dicoccoides	AABB	No amplification
335	T1086	PI 538634	Diyarbakir,Turkey	T. turgidum ssp. dicoccoides	AABB	No amplification
336	T1087	PI 428027	Diyarbakir,Turkey	T. turgidum ssp. dicoccoides	AABB	No amplification
337	T1088	PI 428028	Diyarbakir,Turkey	T. turgidum ssp. dicoccoides	AABB	No amplification
338	T1090	PI 428030	Diyarbakir,Turkey	T. turgidum ssp. dicoccoides	AABB	No amplification
339	T1091	PI 428031	Diyarbakir,Turkey	T. turgidum ssp. dicoccoides	AABB	No amplification
340	T1092	PI 428032	Diyarbakir,Turkey	T. turgidum ssp. dicoccoides	AABB	No amplification
341	T1093	PI 538635	Diyarbakir,Turkey	T. turgidum ssp. dicoccoides	AABB	No amplification
342	T1095	PI 428033	Diyarbakir,Turkey	T. turgidum ssp. dicoccoides	AABB	No amplification
343	T1096	PI 428035	Diyarbakir,Turkey	T. turgidum ssp. dicoccoides	AABB	No amplification
344	T1097	PI 428037	Diyarbakir,Turkey	T. turgidum ssp. dicoccoides	AABB	No amplification
345	T1098	PI 428038	Diyarbakir,Turkey	T. turgidum ssp. dicoccoides	AABB	No amplification
346	T1099	PI 428039	Diyarbakir,Turkey	T. turgidum ssp. dicoccoides	AABB	No amplification
347	T1101	PI 428047	Diyarbakir,Turkey	T. turgidum ssp. dicoccoides	AABB	No amplification
348	T1102	PI 538646	Diyarbakir,Turkey	T. turgidum ssp. dicoccoides	AABB	No amplification
349	T1103	PI 538648	Diyarbakir,Turkey	T. turgidum ssp. dicoccoides	AABB	No amplification
350	T1104	PI 428048	Diyarbakir,Turkey	T. turgidum ssp. dicoccoides	AABB	No amplification
351	T1105		Diyarbakir,Turkey	T. turgidum ssp. dicoccoides	AABB	No amplification
352	T1106	PI 428050	Diyarbakir,Turkey	T. turgidum ssp. dicoccoides	AABB	No amplification
353	T1107	PI 538649	Diyarbakir,Turkey	T. turgidum ssp. dicoccoides	AABB	No amplification
354	T1108	PI 428051	Diyarbakir,Turkey	T. turgidum ssp. dicoccoides	AABB	No amplification
355	T1109	PI 428055	Diyarbakir,Turkey	T. turgidum ssp. dicoccoides	AABB	No amplification
356	T1110	PI 538651	Diyarbakir,Turkey	T. turgidum ssp. dicoccoides	AABB	No amplification
357	T1111	PI 538652	Diyarbakir,Turkey	T. turgidum ssp. dicoccoides	AABB	No amplification
358	T1112	PI 538653	Diyarbakir,Turkey	T. turgidum ssp. dicoccoides	AABB	No amplification
359	T1113	PI 538654	Diyarbakir,Turkey	T. turgidum ssp. dicoccoides	AABB	No amplification
360	T1114	PI 428058	Diyarbakir,Turkey	T. turgidum ssp. dicoccoides	AABB	No amplification
361	T1115	PI 428059	Diyarbakir,Turkey	T. turgidum ssp. dicoccoides	AABB	No amplification
362	T1116	PI 428060	Diyarbakir,Turkey	T. turgidum ssp. dicoccoides	AABB	No amplification
363	T1117	PI 428061	Diyarbakir,Turkey	T. turgidum ssp. dicoccoides	AABB	No amplification
364	T1119	PI 538656	Diyarbakir,Turkey	T. turgidum ssp. dicoccoides	AABB	No amplification
365	T1120	PI 428064	Diyarbakir,Turkey	T. turgidum ssp. dicoccoides	AABB	No amplification
366	T1121	PI 538658	Diyarbakir,Turkey	T. turgidum ssp. dicoccoides	AABB	No amplification
367	T1122	PI 428068	Diyarbakir,Turkey	T. turgidum ssp. dicoccoides	AABB	No amplification
368	T1123	PI 538659	Diyarbakir,Turkey	T. turgidum ssp. dicoccoides	AABB	No amplification
369	T1124	PI 538660	Diyarbakir,Turkey	T. turgidum ssp. dicoccoides	AABB	No amplification
370	T1125	PI 538661	Diyarbakir,Turkey	T. turgidum ssp. dicoccoides	AABB	No amplification
371	T1126	PI 428074	Diyarbakir,Turkey	T. turgidum ssp. dicoccoides	AABB	No amplification
372	T1128	PI 428076	Diyarbakir,Turkey	T. turgidum ssp. dicoccoides	AABB	No amplification
373	T1129	PI 428079	Diyarbakir,Turkey	T. turgidum ssp. dicoccoides	AABB	No amplification
374	T1130	PI 428081	Diyarbakir,Turkey	T. turgidum ssp. dicoccoides	AABB	No amplification
375	T1132	PI 538666	Diyarbakir,Turkey	T. turgidum ssp. dicoccoides	AABB	No amplification
376	T1133	PI 428084	Diyarbakir,Turkey	T. turgidum ssp. dicoccoides	AABB	No amplification
377	T1134	PI 538667	Sanliurfa,Turkey	T. turgidum ssp. dicoccoides	AABB	No amplification
378	T1135	PI 428087	Sanliurfa,Turkey	T. turgidum ssp. dicoccoides	AABB	No amplification
379	T1136		Sanliurfa,Turkey	T. turgidum ssp. dicoccoides	AABB	No amplification
380	T1139	PI 428089	Sanliurfa,Turkey	T. turgidum ssp. dicoccoides	AABB	No amplification
381	T1141	PI 428065	Diyarbakir,Turkey	T. turgidum ssp. dicoccoides	AABB	No amplification
382	T1142	PI 538632	Diyarbakir,Turkey	T. turgidum ssp. dicoccoides	AABB	No amplification
383	T1143	PI 538637	Diyarbakir,Turkey	T. turgidum ssp. dicoccoides	AABB	No amplification
384	T1144	PI 538655	Diyarbakir,Turkey	T. turgidum ssp. dicoccoides	AABB	No amplification
385	T1146	PI 538657	Diyarbakir,Turkey	T. turgidum ssp. dicoccoides	AABB	No amplification
386	T1147	PI 428092	Diyarbakir,Turkey	T. turgidum ssp. dicoccoides	AABB	No amplification
387	T1148	PI 428071	Diyarbakir,Turkey	T. turgidum ssp. dicoccoides	AABB	No amplification
388	T1149	PI 428073	Diyarbakir,Turkey	T. turgidum ssp. dicoccoides	AABB	No amplification
389	T1150	PI 538664	Bekaa,Lebanon	T. turgidum ssp. dicoccoides	AABB	No amplification
390	T1151	PI 538705	Bekaa,Lebanon	T. turgidum ssp. dicoccoides	AABB	No amplification
391	T1152	PI 538706	Bekaa,Lebanon	T. turgidum ssp. dicoccoides	AABB	No amplification
392	T1153	PI 538708	Bekaa,Lebanon	T. turgidum ssp. dicoccoides	AABB	No amplification
393	T1154	PI 538713	Bekaa,Lebanon	T. turgidum ssp. dicoccoides	AABB	No amplification
394	T1156	PI 428141	Bekaa,Lebanon	T. turgidum ssp. dicoccoides	AABB	No amplification
395	T1157		Bekaa,Lebanon	T. turgidum ssp. dicoccoides	AABB	No amplification
396	T1174		As Samirah (Nabulus),Palestine (West Bank)	T. turgidum ssp. dicoccoides	AABB	No amplification
397	T1175		As Samirah (Nabulus),Palestine (West Bank)	T. turgidum ssp. dicoccoides	AABB	No amplification
398	T1176		As Samirah (Nabulus),Palestine (West Bank)	T. turgidum ssp. dicoccoides	AABB	No amplification
399	T1177		As Samirah (Nabulus),Palestine (West Bank)	T. turgidum ssp. dicoccoides	AABB	No amplification
400	T1178		As Samirah (Nabulus),Palestine (West Bank)	T. turgidum ssp. dicoccoides	AABB	No amplification
401	T1179		As Samirah (Nabulus),Palestine (West Bank)	T. turgidum ssp. dicoccoides	AABB	No amplification
402	T1181		As Samirah (Nabulus),Palestine (West Bank)	T. turgidum ssp. dicoccoides	AABB	No amplification
403	T1182		As Samirah (Nabulus),Palestine (West Bank)	T. turgidum ssp. dicoccoides	AABB	No amplification
404	T1183	PI 471060	Al-Quds,Palestine (West Bank)	T. turgidum ssp. dicoccoides	AABB	No amplification
405	T1184	PI 471067	Al-Quds,Palestine (West Bank)	T. turgidum ssp. dicoccoides	AABB	No amplification
406	T1185	PI 471066	Al-Quds,Palestine (West Bank)	T. turgidum ssp. dicoccoides	AABB	No amplification
407	T1186	PI 471051	Al-Quds,Palestine (West Bank)	T. turgidum ssp. dicoccoides	AABB	No amplification
408	T1187	PI 471069	Al-Quds,Palestine (West Bank)	T. turgidum ssp. dicoccoides	AABB	No amplification
409	T1188		As Samirah (Nabulus),Palestine (West Bank)	T. turgidum ssp. dicoccoides	AABB	No amplification
410	T1189		As Samirah (Nabulus),Palestine (West Bank)	T. turgidum ssp. dicoccoides	AABB	No amplification
411	T1191	PI 467000	As Samirah (Nabulus),Palestine (West Bank)	T. turgidum ssp. dicoccoides	AABB	No amplification
412	T1192		As Samirah (Nabulus),Palestine (West Bank)	T. turgidum ssp. dicoccoides	AABB	No amplification
413	T1193	PI 471021	Jerusalem,Palestine (West Bank)	T. turgidum ssp. dicoccoides	AABB	No amplification
414	T1194		Jerusalem,Palestine (West Bank)	T. turgidum ssp. dicoccoides	AABB	No amplification
415	T1195	PI 471032	Jerusalem,Palestine (West Bank)	T. turgidum ssp. dicoccoides	AABB	No amplification
416	T1196	PI 471029	Jerusalem,Palestine (West Bank)	T. turgidum ssp. dicoccoides	AABB	WTK7-TM
417	T1197		Jerusalem,Palestine (West Bank)	T. turgidum ssp. dicoccoides	AABB	No amplification
418	T1386		Diyarbakir,Turkey	T. turgidum ssp. dicoccoides	AABB	No amplification
419	T1392		Jerusalem,Palestine (West Bank)	T. turgidum ssp. dicoccoides	AABB	No amplification
420	T1393		Jerusalem,Palestine (West Bank)	T. turgidum ssp. dicoccoides	AABB	No amplification
421	T1394		Jerusalem,Palestine (West Bank)	T. turgidum ssp. dicoccoides	AABB	No amplification
422	T1395		Jerusalem,Palestine (West Bank)	T. turgidum ssp. dicoccoides	AABB	No amplification
423	T1396		Jerusalem,Palestine (West Bank)	T. turgidum ssp. dicoccoides	AABB	No amplification
424	T1431		As Samirah (Nabulus),Palestine (West Bank)	T. turgidum ssp. dicoccoides	AABB	No amplification
425	T1432		As Samirah (Nabulus),Palestine (West Bank)	T. turgidum ssp. dicoccoides	AABB	No amplification
426	T1433		As Samirah (Nabulus),Palestine (West Bank)	T. turgidum ssp. dicoccoides	AABB	No amplification
427	T1434		As Samirah (Nabulus),Palestine (West Bank)	T. turgidum ssp. dicoccoides	AABB	No amplification
428	T1435		As Samirah (Nabulus),Palestine (West Bank)	T. turgidum ssp. dicoccoides	AABB	No amplification
429	T1454	PI 538699	Palestine (West Bank)	T. turgidum ssp. dicoccoides	AABB	No amplification
430	T1455	PI 466936	Al Qunaytirah，Syrian Arab Republic (Golan Heights)	T. turgidum ssp. dicoccoides	AABB	No amplification
431	T1456	PI 466946	Al Qunaytirah，Syrian Arab Republic (Golan Heights)	T. turgidum ssp. dicoccoides	AABB	WTK7-TM
432	T1457	PI 466947	Al Qunaytirah，Syrian Arab Republic (Golan Heights)	T. turgidum ssp. dicoccoides	AABB	WTK7-TM
433	T1458	PI 466948	Al Qunaytirah，Syrian Arab Republic (Golan Heights)	T. turgidum ssp. dicoccoides	AABB	WTK7-TM
434	T1459	PI 466951	Al Qunaytirah，Syrian Arab Republic (Golan Heights)	T. turgidum ssp. dicoccoides	AABB	No amplification
435	T1460	PI 466952	Al Qunaytirah，Syrian Arab Republic (Golan Heights)	T. turgidum ssp. dicoccoides	AABB	No amplification
436	T2016	PI 554581	Diyarbakir,Turkey	T. turgidum ssp. dicoccoides	AABB	No amplification
437	T2017	PI 554583	Diyarbakir,Turkey	T. turgidum ssp. dicoccoides	AABB	No amplification
438	T2018		Sanliurfa，Turkey	T. turgidum ssp. dicoccoides	AABB	No amplification
439	T2019		Syrian Arab Republic	T. turgidum ssp. dicoccoides	AABB	No amplification
440	T10420	PI 428020	Diyarbakir,Turkey	T. turgidum ssp. dicoccoides	AABB	No amplification
441	T10422	PI 428075	Diyarbakir,Turkey	T. turgidum ssp. dicoccoides	AABB	No amplification
442	T10423	PI 428083	Diyarbakir,Turkey	T. turgidum ssp. dicoccoides	AABB	No amplification
443	Yaroslav Spring	PI 2789	Russian Federation	Triticum turgidum subsp. dicoccon	AABB	No amplification
444	Vernal Emmer	CItr 3686	United States	Triticum turgidum subsp. dicoccon	AABB	No amplification
445	CI 7686	CItr 7686	Russian Federation	Triticum turgidum subsp. dicoccon	AABB	No amplification
446	340	CItr 7779	Ethiopia	Triticum turgidum subsp. dicoccon	AABB	No amplification
447	Garden	CItr 12213	India	Triticum turgidum subsp. dicoccon	AABB	No amplification
448	Huskie No. 1	CItr 12214	India	Triticum turgidum subsp. dicoccon	AABB	No amplification
449	CI 14085	CItr 14085	Unknown	Triticum turgidum subsp. dicoccon	AABB	No amplification
450	CI 14086	CItr 14086	Unknown	Triticum turgidum subsp. dicoccon	AABB	No amplification
451	CI 14133	CItr 14133	United States	Triticum turgidum subsp. dicoccon	AABB	No amplification
452	417	PI 41024	Russian Federation	Triticum turgidum subsp. dicoccon	AABB	No amplification
453	859	PI 41025	Russian Federation	Triticum turgidum subsp. dicoccon	AABB	No amplification
454	232	PI 94616	Russian Federation	Triticum turgidum subsp. dicoccon	AABB	No amplification
455	238	PI 94621	Armenia	Triticum turgidum subsp. dicoccon	AABB	No amplification
456	244	PI 94627	Asia Minor	Triticum turgidum subsp. dicoccon	AABB	No amplification
457	254	PI 94637	Iran	Triticum turgidum subsp. dicoccon	AABB	No amplification
458	255	PI 94638	Iran	Triticum turgidum subsp. dicoccon	AABB	No amplification
459	272	PI 94655	Bulgaria	Triticum turgidum subsp. dicoccon	AABB	No amplification
460	302	PI 94675	Georgia	Triticum turgidum subsp. dicoccon	AABB	No amplification
461	343	PI 94677	Russian Federation	Triticum turgidum subsp. dicoccon	AABB	No amplification
462	373	PI 94681	Germany	Triticum turgidum subsp. dicoccon	AABB	No amplification
463	28177	PI 113963	Georgia	Triticum turgidum subsp. dicoccon	AABB	No amplification
464	2471	PI 190922	Belgium	Triticum turgidum subsp. dicoccon	AABB	No amplification
465	8928	PI 193877	Ethiopia	Triticum turgidum subsp. dicoccon	AABB	No amplification
466	8933	PI 193882	Ethiopia	Triticum turgidum subsp. dicoccon	AABB	No amplification
467	8865	PI 194042	Ethiopia	Triticum turgidum subsp. dicoccon	AABB	No amplification
468	9076	PI 194375	Ethiopia	Triticum turgidum subsp. dicoccon	AABB	No amplification
469	9907	PI 196100	Ethiopia	Triticum turgidum subsp. dicoccon	AABB	No amplification
470	9908	PI 196101	Ethiopia	Triticum turgidum subsp. dicoccon	AABB	No amplification
471	Farum	PI 221400	Serbia	Triticum turgidum subsp. dicoccon	AABB	No amplification
472	Fictesemicanum	PI 221401	Serbia	Triticum turgidum subsp. dicoccon	AABB	No amplification
473		PI 254146	Ethiopia	Triticum turgidum subsp. dicoccon	AABB	No amplification
474	9963	PI 254149	Ethiopia	Triticum turgidum subsp. dicoccon	AABB	No amplification
475	279	PI 254151	Germany	Triticum turgidum subsp. dicoccon	AABB	No amplification
476	60i-1	PI 254152	Iran	Triticum turgidum subsp. dicoccon	AABB	No amplification
477	223-a-8	PI 254168	Iran	Triticum turgidum subsp. dicoccon	AABB	No amplification
478	223-a-10	PI 254170	Iran	Triticum turgidum subsp. dicoccon	AABB	No amplification
479	223-a-16	PI 254176	Iran	Triticum turgidum subsp. dicoccon	AABB	No amplification
480	223-a-17	PI 254177	Iran	Triticum turgidum subsp. dicoccon	AABB	No amplification
481	223-a-21	PI 254181	Iran	Triticum turgidum subsp. dicoccon	AABB	No amplification
482	223-a-23	PI 254183	Iran	Triticum turgidum subsp. dicoccon	AABB	No amplification
483	223-a-24	PI 254184	Iran	Triticum turgidum subsp. dicoccon	AABB	No amplification
484	223-a-25	PI 254185	Iran	Triticum turgidum subsp. dicoccon	AABB	No amplification
485	35900	PI 254189	Georgia	Triticum turgidum subsp. dicoccon	AABB	No amplification
486	2475	PI 254193	Spain	Triticum turgidum subsp. dicoccon	AABB	No amplification
487	56R3324	PI 254194	United States	Triticum turgidum subsp. dicoccon	AABB	No amplification
488	85	PI 266842	United Kingdom	Triticum turgidum subsp. dicoccon	AABB	No amplification
489	I-1-3428	PI 272527	Hungary	Triticum turgidum subsp. dicoccon	AABB	No amplification
490	I-1-3425	PI 272528	Hungary	Triticum turgidum subsp. dicoccon	AABB	No amplification
491	I-1-2706	PI 272531	Hungary	Triticum turgidum subsp. dicoccon	AABB	No amplification
492	I-1-3432	PI 272532	Hungary	Triticum turgidum subsp. dicoccon	AABB	No amplification
493	I-1-3427	PI 272533	Hungary	Triticum turgidum subsp. dicoccon	AABB	No amplification
494	1914	PI 273980	Ethiopia	Triticum turgidum subsp. dicoccon	AABB	No amplification
495	2098	PI 273982	Ethiopia	Triticum turgidum subsp. dicoccon	AABB	No amplification
496	98	PI 276003	Spain	Triticum turgidum subsp. dicoccon	AABB	No amplification
497	102	PI 276006	Spain	Triticum turgidum subsp. dicoccon	AABB	No amplification
498	104	PI 276008	Spain	Triticum turgidum subsp. dicoccon	AABB	No amplification
499	118	PI 276014	Spain	Triticum turgidum subsp. dicoccon	AABB	No amplification
500	119	PI 276015	Spain	Triticum turgidum subsp. dicoccon	AABB	No amplification
501	122	PI 276016	Spain	Triticum turgidum subsp. dicoccon	AABB	No amplification
502	129	PI 276021	Spain	Triticum turgidum subsp. dicoccon	AABB	No amplification
503	130	PI 276022	Spain	Triticum turgidum subsp. dicoccon	AABB	No amplification
504	Escandia de Malvedo	PI 277670	Spain	Triticum turgidum subsp. dicoccon	AABB	No amplification
505	Escandia	PI 277671	Spain	Triticum turgidum subsp. dicoccon	AABB	No amplification
506	Rufum	PI 277677	Spain	Triticum turgidum subsp. dicoccon	AABB	No amplification
507	160	PI 289603	United Kingdom	Triticum turgidum subsp. dicoccon	AABB	No amplification
508	Schwarzer Bartspelz	PI 295065	Bulgaria	Triticum turgidum subsp. dicoccon	AABB	No amplification
509	ELS 6404-41	PI 298573	Ethiopia	Triticum turgidum subsp. dicoccon	AABB	No amplification
510	WIR 41965	PI 343446	Israel	Triticum turgidum subsp. dicoccon	AABB	No amplification
511	469	PI 345471	Serbia	Triticum turgidum subsp. dicoccon	AABB	No amplification
512	WIR 43848	PI 349046	Georgia	Triticum turgidum subsp. dicoccon	AABB	No amplification
513	595-III/16	PI 350000	Serbia	Triticum turgidum subsp. dicoccon	AABB	No amplification
514	Vernal	PI 352335	United States	Triticum turgidum subsp. dicoccon	AABB	No amplification
515	Asturie 4B	PI 352341	Spain	Triticum turgidum subsp. dicoccon	AABB	No amplification
516	T-738	PI 352343	Germany	Triticum turgidum subsp. dicoccon	AABB	No amplification
517	T 1378	PI 355462	Germany	Triticum turgidum subsp. dicoccon	AABB	No amplification
518	68Z99.17	PI 355469	Germany	Triticum turgidum subsp. dicoccon	AABB	No amplification
519	68Z99.25	PI 355476	Belgium	Triticum turgidum subsp. dicoccon	AABB	No amplification
520	68Z99.29	PI 355479	Germany	Triticum turgidum subsp. dicoccon	AABB	No amplification
521	Rossi	PI 355487	Italy	Triticum turgidum subsp. dicoccon	AABB	No amplification
522	69Z5.50	PI 355491	Italy	Triticum turgidum subsp. dicoccon	AABB	No amplification
523	69Z5.57	PI 355497	Soviet Union	Triticum turgidum subsp. dicoccon	AABB	No amplification
524	T 32	PI 355503	Germany	Triticum turgidum subsp. dicoccon	AABB	No amplification
525	69Z5.64	PI 355504	Italy	Triticum turgidum subsp. dicoccon	AABB	No amplification
526	69Z5.16	PI 355527	Balkans	Triticum turgidum subsp. dicoccon	AABB	No amplification
527	VIII/26-X9	PI 362696	Montenegro	Triticum turgidum subsp. dicoccon	AABB	No amplification
528	223/71	PI 374685	Bosnia and Herzegovina	Triticum turgidum subsp. dicoccon	AABB	No amplification
529	949	PI 377653	Serbia	Triticum turgidum subsp. dicoccon	AABB	No amplification
530	972	PI 377656	Serbia	Triticum turgidum subsp. dicoccon	AABB	No amplification
531	973	PI 377657	Serbia	Triticum turgidum subsp. dicoccon	AABB	No amplification
532	986	PI 377663	Serbia	Triticum turgidum subsp. dicoccon	AABB	No amplification
533	GAW 33-3	PI 384298	Ethiopia	Triticum turgidum subsp. dicoccon	AABB	No amplification
534	GAW 33-5	PI 384300	Ethiopia	Triticum turgidum subsp. dicoccon	AABB	No amplification
535	GAW 35-1	PI 384308	Ethiopia	Triticum turgidum subsp. dicoccon	AABB	No amplification
536	GAW 36-7	PI 384312	Ethiopia	Triticum turgidum subsp. dicoccon	AABB	No amplification
537	GAW 48-1	PI 384319	Ethiopia	Triticum turgidum subsp. dicoccon	AABB	No amplification
538	GAW 33-9	PI 384331	Ethiopia	Triticum turgidum subsp. dicoccon	AABB	No amplification
539	GAW 47-3	PI 384336	Ethiopia	Triticum turgidum subsp. dicoccon	AABB	No amplification
540	IAR/W/170-3	PI 387698	Ethiopia	Triticum turgidum subsp. dicoccon	AABB	No amplification
541	IAR/W/173-2	PI 387704	Ethiopia	Triticum turgidum subsp. dicoccon	AABB	No amplification
542	IAR/W/179-1	PI 387717	Ethiopia	Triticum turgidum subsp. dicoccon	AABB	No amplification
543	IAR/W/190-2	PI 387750	Ethiopia	Triticum turgidum subsp. dicoccon	AABB	No amplification
544	IAR/W/192-1	PI 387754	Ethiopia	Triticum turgidum subsp. dicoccon	AABB	No amplification
545	IAR/W/198	PI 387766	Ethiopia	Triticum turgidum subsp. dicoccon	AABB	No amplification
546	IAR/W/211-2	PI 387786	Ethiopia	Triticum turgidum subsp. dicoccon	AABB	No amplification
547	IAR/W/215-1	PI 387793	Ethiopia	Triticum turgidum subsp. dicoccon	AABB	No amplification
548	62	PI 434992	Montenegro	Triticum turgidum subsp. dicoccon	AABB	No amplification
549	63	PI 434993	Montenegro	Triticum turgidum subsp. dicoccon	AABB	No amplification
550	64	PI 434994	Serbia	Triticum turgidum subsp. dicoccon	AABB	No amplification
551	66	PI 434996	Montenegro	Triticum turgidum subsp. dicoccon	AABB	No amplification
552	MG 7699	PI 470780	Ethiopia	Triticum turgidum subsp. dicoccon	AABB	No amplification
553	IDG 224 sel	PI 479961	Ethiopia	Triticum turgidum subsp. dicoccon	AABB	No amplification
554	IDG 224 sel	PI 479969	Ethiopia	Triticum turgidum subsp. dicoccon	AABB	No amplification
555	IDG 2133 sel	PI 480307	Ethiopia	Triticum turgidum subsp. dicoccon	AABB	No amplification
556	IDG 2133 sel	PI 480310	Ethiopia	Triticum turgidum subsp. dicoccon	AABB	No amplification
557	IDG 2133 sel	PI 480312	Ethiopia	Triticum turgidum subsp. dicoccon	AABB	No amplification
558	KU 1533	PI 499973	Armenia	Triticum turgidum subsp. dicoccon	AABB	No amplification
559	Alas	PI 532305	Oman	Triticum turgidum subsp. dicoccon	AABB	No amplification
560	Alas	PI 532306	Oman	Triticum turgidum subsp. dicoccon	AABB	No amplification
561	WIR 13654	PI 572858	Armenia	Triticum turgidum subsp. dicoccon	AABB	No amplification
562	WIR 11400	PI 572859	Armenia	Triticum turgidum subsp. dicoccon	AABB	No amplification
563	284	PI 94758	Ukraine	Triticum turgidum subsp. dicoccon	AABB	No amplification
564	FAO26.220	PI 347230	Iran	Triticum turgidum subsp. dicoccon	AABB	No amplification
565	T-2376	PI 352365	Germany	Triticum turgidum subsp. dicoccon	AABB	No amplification
566	T-2377	PI 352366	Germany	Triticum turgidum subsp. dicoccon	AABB	No amplification
567	IAR/W/190-3	PI 387751	Ethiopia	Triticum turgidum subsp. dicoccon	AABB	No amplification
568		CItr 2462	Germany	Triticum turgidum subsp. durum	AABB	No amplification
569		CItr 3150	Tunisia	Triticum turgidum subsp. durum	AABB	No amplification
570		CItr 3180	Tunisia	Triticum turgidum subsp. durum	AABB	No amplification
571		CItr 3979	Former Soviet Union	Triticum turgidum subsp. durum	AABB	No amplification
572		CItr 5122	Australia	Triticum turgidum subsp. durum	AABB	No amplification
573		CItr 8164	Peru	Triticum turgidum subsp. durum	AABB	No amplification
574		CItr 8882	United States	Triticum turgidum subsp. durum	AABB	No amplification
575		CItr 12032	United States	Triticum turgidum subsp. durum	AABB	No amplification
576		CItr 12818	Israel	Triticum turgidum subsp. durum	AABB	No amplification
577		CItr 14080	Unknown	Triticum turgidum subsp. durum	AABB	No amplification
578		CItr 14099	Ethiopia	Triticum turgidum subsp. durum	AABB	No amplification
579		CItr 14559	Canada	Triticum turgidum subsp. durum	AABB	No amplification
580		CItr 14810	Eritrea	Triticum turgidum subsp. durum	AABB	No amplification
581		CItr 14954	United States	Triticum turgidum subsp. durum	AABB	No amplification
582		CItr 14978	Cyprus	Triticum turgidum subsp. durum	AABB	No amplification
583		CItr 15500	Tunisia	Triticum turgidum subsp. durum	AABB	No amplification
584		CItr 17337	Canada	Triticum turgidum subsp. durum	AABB	No amplification
585		PI 7428	Spain	Triticum turgidum subsp. durum	AABB	No amplification
586		PI 7464	Spain	Triticum turgidum subsp. durum	AABB	No amplification
587		PI 7465	Kazakhstan	Triticum turgidum subsp. durum	AABB	No amplification
588		PI 8213	Kazakhstan	Triticum turgidum subsp. durum	AABB	No amplification
589		PI 10388	Egypt	Triticum turgidum subsp. durum	AABB	No amplification
590		PI 32156	Russian Federation	Triticum turgidum subsp. durum	AABB	No amplification
591		PI 38624	South Africa	Triticum turgidum subsp. durum	AABB	No amplification
592		PI 40939	Pakistan	Triticum turgidum subsp. durum	AABB	No amplification
593		PI 41343	India	Triticum turgidum subsp. durum	AABB	No amplification
594		PI 42008	India	Triticum turgidum subsp. durum	AABB	No amplification
595		PI 43340	Uruguay	Triticum turgidum subsp. durum	AABB	No amplification
596		PI 50929	Tanzania	Triticum turgidum subsp. durum	AABB	No amplification
597		PI 54432	Libya	Triticum turgidum subsp. durum	AABB	No amplification
598		PI 56245	Portugal	Triticum turgidum subsp. durum	AABB	No amplification
599		PI 57194	Georgia	Triticum turgidum subsp. durum	AABB	No amplification
600		PI 57202	Azerbaijan	Triticum turgidum subsp. durum	AABB	No amplification
601		PI 57555	Ukraine	Triticum turgidum subsp. durum	AABB	No amplification
602		PI 61105	Uzbekistan	Triticum turgidum subsp. durum	AABB	No amplification
603		PI 61123	Kazakhstan	Triticum turgidum subsp. durum	AABB	No amplification
604		PI 61127	Kyrgyzstan	Triticum turgidum subsp. durum	AABB	No amplification
605		PI 61154	Iran	Triticum turgidum subsp. durum	AABB	No amplification
606		PI 61166	Turkmenistan	Triticum turgidum subsp. durum	AABB	No amplification
607		PI 61177	Turkmenistan	Triticum turgidum subsp. durum	AABB	No amplification
608		PI 61185	Moldova	Triticum turgidum subsp. durum	AABB	No amplification
609		PI 61351	Japan	Triticum turgidum subsp. durum	AABB	No amplification
610		PI 61352	Japan	Triticum turgidum subsp. durum	AABB	No amplification
611		PI 61867	Morocco	Triticum turgidum subsp. durum	AABB	No amplification
612		PI 61873	Morocco	Triticum turgidum subsp. durum	AABB	No amplification
613		PI 70658	China	Triticum turgidum subsp. durum	AABB	No amplification
614		PI 70718	Iraq	Triticum turgidum subsp. durum	AABB	No amplification
615		PI 70732	Iraq	Triticum turgidum subsp. durum	AABB	No amplification
616		PI 74830	China	Triticum turgidum subsp. durum	AABB	No amplification
617		PI 78809	Georgia	Triticum turgidum subsp. durum	AABB	No amplification
618		PI 89642	Honduras	Triticum turgidum subsp. durum	AABB	No amplification
619		PI 91956	Peru	Triticum turgidum subsp. durum	AABB	No amplification
620		PI 94684	Armenia	Triticum turgidum subsp. durum	AABB	No amplification
621		PI 94701	Ancient Palestine	Triticum turgidum subsp. durum	AABB	No amplification
622		PI 94713	Italy	Triticum turgidum subsp. durum	AABB	No amplification
623		PI 113395	Egypt	Triticum turgidum subsp. durum	AABB	No amplification
624		PI 113951	Jordan	Triticum turgidum subsp. durum	AABB	No amplification
625		PI 115514	India	Triticum turgidum subsp. durum	AABB	No amplification
626		PI 138971	Algeria	Triticum turgidum subsp. durum	AABB	No amplification
627		PI 153727	North Africa	Triticum turgidum subsp. durum	AABB	No amplification
628		PI 163274	Ecuador	Triticum turgidum subsp. durum	AABB	No amplification
629		PI 166520	Turkey	Triticum turgidum subsp. durum	AABB	No amplification
630		PI 166852	Turkey	Triticum turgidum subsp. durum	AABB	No amplification
631		PI 166906	Turkey	Triticum turgidum subsp. durum	AABB	No amplification
632		PI 168913	Mexico	Triticum turgidum subsp. durum	AABB	No amplification
633		PI 168922	Mexico	Triticum turgidum subsp. durum	AABB	No amplification
634		PI 174625	France	Triticum turgidum subsp. durum	AABB	No amplification
635		PI 174645	Australia	Triticum turgidum subsp. durum	AABB	No amplification
636		PI 176289	India	Triticum turgidum subsp. durum	AABB	No amplification
637		PI 178156	Turkey	Triticum turgidum subsp. durum	AABB	No amplification
638		PI 178758	Iraq	Triticum turgidum subsp. durum	AABB	No amplification
639		PI 180985	India	Triticum turgidum subsp. durum	AABB	No amplification
640		PI 182113	Pakistan	Triticum turgidum subsp. durum	AABB	No amplification
641		PI 182412	Turkey	Triticum turgidum subsp. durum	AABB	No amplification
642		PI 182669	Lebanon	Triticum turgidum subsp. durum	AABB	No amplification
643		PI 182674	Lebanon	Triticum turgidum subsp. durum	AABB	No amplification
644		PI 182708	Syria	Triticum turgidum subsp. durum	AABB	No amplification
645		PI 182717	Syria	Triticum turgidum subsp. durum	AABB	No amplification
646		PI 183909	Saudi Arabia	Triticum turgidum subsp. durum	AABB	No amplification
647		PI 184170	Bosnia and Herzegovina	Triticum turgidum subsp. durum	AABB	No amplification
648		PI 184641	Portugal	Triticum turgidum subsp. durum	AABB	No amplification
649		PI 185300	Argentina	Triticum turgidum subsp. durum	AABB	No amplification
650		PI 185301	Argentina	Triticum turgidum subsp. durum	AABB	No amplification
651		PI 191011	Spain	Triticum turgidum subsp. durum	AABB	No amplification
652		PI 191183	Spain	Triticum turgidum subsp. durum	AABB	No amplification
653		PI 191356	Russian Federation	Triticum turgidum subsp. durum	AABB	No amplification
654		PI 191448	Italy	Triticum turgidum subsp. durum	AABB	No amplification
655		PI 191571	France	Triticum turgidum subsp. durum	AABB	No amplification
656		PI 191645	Brazil	Triticum turgidum subsp. durum	AABB	No amplification
657		PI 192109	Angola	Triticum turgidum subsp. durum	AABB	No amplification
658		PI 192334	Morocco	Triticum turgidum subsp. durum	AABB	No amplification
659		PI 192399	Italy	Triticum turgidum subsp. durum	AABB	No amplification
660		PI 192454	Kenya	Triticum turgidum subsp. durum	AABB	No amplification
661		PI 192640	Morocco	Triticum turgidum subsp. durum	AABB	No amplification
662		PI 192711	Sweden	Triticum turgidum subsp. durum	AABB	No amplification
663		PI 197732	Sweden	Triticum turgidum subsp. durum	AABB	No amplification
664		PI 202789	Peru	Triticum turgidum subsp. durum	AABB	No amplification
665		PI 208910	Iraq	Triticum turgidum subsp. durum	AABB	No amplification
666		PI 209274	Australia	Triticum turgidum subsp. durum	AABB	No amplification
667		PI 209277	Australia	Triticum turgidum subsp. durum	AABB	No amplification
668		PI 210381	Iran	Triticum turgidum subsp. durum	AABB	No amplification
669		PI 210912	Pakistan	Triticum turgidum subsp. durum	AABB	No amplification
670		PI 210946	Cyprus	Triticum turgidum subsp. durum	AABB	No amplification
671		PI 221702	Indonesia	Triticum turgidum subsp. durum	AABB	No amplification
672		PI 225324	Iran	Triticum turgidum subsp. durum	AABB	No amplification
673		PI 226576	Ethiopia	Triticum turgidum subsp. durum	AABB	No amplification
674		PI 230366	Chile	Triticum turgidum subsp. durum	AABB	No amplification
675		PI 230367	Chile	Triticum turgidum subsp. durum	AABB	No amplification
676		PI 234383	Jordan	Triticum turgidum subsp. durum	AABB	No amplification
677		PI 234860	Ethiopia	Triticum turgidum subsp. durum	AABB	No amplification
678		PI 244061	Yemen	Triticum turgidum subsp. durum	AABB	No amplification
679		PI 249822	Israel	Triticum turgidum subsp. durum	AABB	No amplification
680		PI 253960	Iraq	Triticum turgidum subsp. durum	AABB	No amplification
681		PI 253964	Iraq	Triticum turgidum subsp. durum	AABB	No amplification
682		PI 254014	Europe	Triticum turgidum subsp. durum	AABB	No amplification
683		PI 254219	Georgia	Triticum turgidum subsp. durum	AABB	No amplification
684		PI 262675	Kyrgyzstan	Triticum turgidum subsp. durum	AABB	No amplification
685		PI 264434	Greece	Triticum turgidum subsp. durum	AABB	No amplification
686		PI 264440	Greece	Triticum turgidum subsp. durum	AABB	No amplification
687		PI 264947	Italy	Triticum turgidum subsp. durum	AABB	No amplification
688		PI 265010	Bosnia and Herzegovina	Triticum turgidum subsp. durum	AABB	No amplification
689		PI 266978	Turkey	Triticum turgidum subsp. durum	AABB	No amplification
690		PI 272476	Hungary	Triticum turgidum subsp. durum	AABB	No amplification
691		PI 274670	Poland	Triticum turgidum subsp. durum	AABB	No amplification
692		PI 274671	Poland	Triticum turgidum subsp. durum	AABB	No amplification
693		PI 274676	Poland	Triticum turgidum subsp. durum	AABB	No amplification
694		PI 278376	Malta	Triticum turgidum subsp. durum	AABB	No amplification
695		PI 278380	Malta	Triticum turgidum subsp. durum	AABB	No amplification
696		PI 278598	Serbia	Triticum turgidum subsp. durum	AABB	No amplification
697		PI 278600	Serbia	Triticum turgidum subsp. durum	AABB	No amplification
698		PI 282911	Argentina	Triticum turgidum subsp. durum	AABB	No amplification
699		PI 283856	India	Triticum turgidum subsp. durum	AABB	No amplification
700		PI 286539	Ecuador	Triticum turgidum subsp. durum	AABB	No amplification
701		PI 289604	United Kingdom	Triticum turgidum subsp. durum	AABB	No amplification
702		PI 290490	United States	Triticum turgidum subsp. durum	AABB	No amplification
703		PI 293422	Ukraine	Triticum turgidum subsp. durum	AABB	No amplification
704		PI 294588	Lebanon	Triticum turgidum subsp. durum	AABB	No amplification
705		PI 295003	Bulgaria	Triticum turgidum subsp. durum	AABB	No amplification
706		PI 295967	Israel	Triticum turgidum subsp. durum	AABB	No amplification
707		PI 304919	Morocco	Triticum turgidum subsp. durum	AABB	No amplification
708		PI 306530	Romania	Triticum turgidum subsp. durum	AABB	No amplification
709		PI 306646	France	Triticum turgidum subsp. durum	AABB	No amplification
710		PI 316083	Australia	Triticum turgidum subsp. durum	AABB	No amplification
711		PI 320097	Mexico	Triticum turgidum subsp. durum	AABB	No amplification
712		PI 321699	United States	Triticum turgidum subsp. durum	AABB	No amplification
713		PI 324482	India	Triticum turgidum subsp. durum	AABB	No amplification
714		PI 324517	Chile	Triticum turgidum subsp. durum	AABB	No amplification
715		PI 342646	Lebanon	Triticum turgidum subsp. durum	AABB	No amplification
716		PI 345318	Macedonia	Triticum turgidum subsp. durum	AABB	No amplification
717		PI 345443	Croatia	Triticum turgidum subsp. durum	AABB	No amplification
718		PI 347152	Afghanistan	Triticum turgidum subsp. durum	AABB	No amplification
719		PI 347157	Afghanistan	Triticum turgidum subsp. durum	AABB	No amplification
720		PI 352317	Switzerland	Triticum turgidum subsp. durum	AABB	No amplification
721		PI 352371	Former Soviet Union	Triticum turgidum subsp. durum	AABB	No amplification
722		PI 352377	Switzerland	Triticum turgidum subsp. durum	AABB	No amplification
723		PI 352388	Iran	Triticum turgidum subsp. durum	AABB	No amplification
724		PI 352412	Algeria	Triticum turgidum subsp. durum	AABB	No amplification
725		PI 355085	Iran	Triticum turgidum subsp. durum	AABB	No amplification
726		PI 355740	Kazakhstan	Triticum turgidum subsp. durum	AABB	No amplification
727		PI 366105	Egypt	Triticum turgidum subsp. durum	AABB	No amplification
728		PI 366110	Egypt	Triticum turgidum subsp. durum	AABB	No amplification
729		PI 371820	Jordan	Triticum turgidum subsp. durum	AABB	No amplification
730		PI 372490	Greece	Triticum turgidum subsp. durum	AABB	No amplification
731		PI 374482	Serbia	Triticum turgidum subsp. durum	AABB	No amplification
732		PI 384391	Nigeria	Triticum turgidum subsp. durum	AABB	No amplification
733		PI 384401	Nigeria	Triticum turgidum subsp. durum	AABB	No amplification
734		PI 405907	Macedonia	Triticum turgidum subsp. durum	AABB	No amplification
735		PI 412984	South Africa	Triticum turgidum subsp. durum	AABB	No amplification
736		PI 420647	Uzbekistan	Triticum turgidum subsp. durum	AABB	No amplification
737		PI 427280	Australia	Triticum turgidum subsp. durum	AABB	No amplification
738		PI 428446	Mexico	Triticum turgidum subsp. durum	AABB	No amplification
739		PI 428455	Mexico	Triticum turgidum subsp. durum	AABB	No amplification
740		PI 428457	Mexico	Triticum turgidum subsp. durum	AABB	No amplification
741		PI 429321	Yemen	Triticum turgidum subsp. durum	AABB	No amplification
742		PI 430747	Yemen	Triticum turgidum subsp. durum	AABB	No amplification
743		PI 433754	Mexico	Triticum turgidum subsp. durum	AABB	No amplification
744		PI 434918	Egypt	Triticum turgidum subsp. durum	AABB	No amplification
745		PI 434961	Egypt	Triticum turgidum subsp. durum	AABB	No amplification
746		PI 435026	Montenegro	Triticum turgidum subsp. durum	AABB	No amplification
747		PI 435038	Montenegro	Triticum turgidum subsp. durum	AABB	No amplification
748		PI 435045	Bosnia and Herzegovina	Triticum turgidum subsp. durum	AABB	No amplification
749		PI 435100	China	Triticum turgidum subsp. durum	AABB	No amplification
750		PI 462110	Yemen	Triticum turgidum subsp. durum	AABB	No amplification
751		PI 470904	Algeria	Triticum turgidum subsp. durum	AABB	No amplification
752		PI 478304	United States	Triticum turgidum subsp. durum	AABB	No amplification
753		PI 478427	Bolivia	Triticum turgidum subsp. durum	AABB	No amplification
754		PI 481580	Iraq	Triticum turgidum subsp. durum	AABB	No amplification
755		PI 481585	Iraq	Triticum turgidum subsp. durum	AABB	No amplification
756		PI 497927	United States	Triticum turgidum subsp. durum	AABB	No amplification
757		PI 499974	Azerbaijan	Triticum turgidum subsp. durum	AABB	No amplification
758		PI 519445	United States	Triticum turgidum subsp. durum	AABB	No amplification
759		PI 519453	Peru	Triticum turgidum subsp. durum	AABB	No amplification
760		PI 519559	Syria	Triticum turgidum subsp. durum	AABB	No amplification
761		PI 519750	Mexico	Triticum turgidum subsp. durum	AABB	No amplification
762		PI 519759	Brazil	Triticum turgidum subsp. durum	AABB	No amplification
763		PI 520027	Canada	Triticum turgidum subsp. durum	AABB	No amplification
764		PI 520044	Kenya	Triticum turgidum subsp. durum	AABB	No amplification
765		PI 520092	Kenya	Triticum turgidum subsp. durum	AABB	No amplification
766		PI 520413	Syria	Triticum turgidum subsp. durum	AABB	No amplification
767		PI 520416	Mexico	Triticum turgidum subsp. durum	AABB	No amplification
768		PI 520518	United States	Triticum turgidum subsp. durum	AABB	No amplification
769		PI 525341	Morocco	Triticum turgidum subsp. durum	AABB	No amplification
770		PI 525438	Morocco	Triticum turgidum subsp. durum	AABB	No amplification
771		PI 532239	Oman	Triticum turgidum subsp. durum	AABB	No amplification
772		PI 532292	Oman	Triticum turgidum subsp. durum	AABB	No amplification
773		PI 534370	Tunisia	Triticum turgidum subsp. durum	AABB	No amplification
774		PI 534501	Egypt	Triticum turgidum subsp. durum	AABB	No amplification
775		PI 537310	Canada	Triticum turgidum subsp. durum	AABB	No amplification
776		PI 556985	Canada	Triticum turgidum subsp. durum	AABB	No amplification
777		PI 560705	Turkey	Triticum turgidum subsp. durum	AABB	No amplification
778		PI 565261	Bolivia	Triticum turgidum subsp. durum	AABB	No amplification
779		PI 565269	Bolivia	Triticum turgidum subsp. durum	AABB	No amplification
780		PI 572866	Russian Federation	Triticum turgidum subsp. durum	AABB	No amplification
781		PI 572871	Russian Federation	Triticum turgidum subsp. durum	AABB	No amplification
782		PI 572880	Ukraine	Triticum turgidum subsp. durum	AABB	No amplification
783		PI 574263	Syria	Triticum turgidum subsp. durum	AABB	No amplification
784		PI 574352	Saudi Arabia	Triticum turgidum subsp. durum	AABB	No amplification
785		PI 576783	Algeria	Triticum turgidum subsp. durum	AABB	No amplification
786		PI 576847	Turkey	Triticum turgidum subsp. durum	AABB	No amplification
787		PI 583697	Mexico	Triticum turgidum subsp. durum	AABB	No amplification
788		PI 584832	Canada	Triticum turgidum subsp. durum	AABB	No amplification
789		PI 585020	Saudi Arabia	Triticum turgidum subsp. durum	AABB	No amplification
790		PI 600931	United States	Triticum turgidum subsp. durum	AABB	No amplification
791		PI 620910	Iran	Triticum turgidum subsp. durum	AABB	No amplification
792		PI 621497	Iran	Triticum turgidum subsp. durum	AABB	No amplification
793		PI 621530	Iran	Triticum turgidum subsp. durum	AABB	No amplification
794		PI 621591	Iran	Triticum turgidum subsp. durum	AABB	No amplification
795		PI 622358	Iran	Triticum turgidum subsp. durum	AABB	No amplification
796		PI 622928	Iran	Triticum turgidum subsp. durum	AABB	No amplification
797		PI 519557	Iran	Triticum turgidum subsp. durum	AABB	No amplification
798		Jinghong5hao	Beijing,China	T. aestivum	AABBDD	No amplification
799		Neimai11	Neimenggu province,China	T. aestivum	AABBDD	No amplification
800		Jinmai3 hao(xichunmai)	Shanxi province,China	T. aestivum	AABBDD	No amplification
801		Lianglaiyoubaipixiaomai	Neimenggu province,China	T. aestivum	AABBDD	No amplification
802		Bihongsui	Neimenggu province,China	T. aestivum	AABBDD	No amplification
803		Xiaobaimai	Neimenggu province,China	T. aestivum	AABBDD	No amplification
804		Hongpixiaomai	Neimenggu province,China	T. aestivum	AABBDD	No amplification
805		Dabaipi	Hebei province,China	T. aestivum	AABBDD	No amplification
806		Xiaohongpi	Neimenggu province,China	T. aestivum	AABBDD	No amplification
807		Dingxingzhai	Shanxi province,China	T. aestivum	AABBDD	No amplification
808		Honglidangnianlao	Shanxi province,China	T. aestivum	AABBDD	No amplification
809		Chunxiaomai	Shanxi province,China	T. aestivum	AABBDD	No amplification
810		Huoliaomai	Neimenggu province,China	T. aestivum	AABBDD	No amplification
811		Dahongmai	Shanxi province,China	T. aestivum	AABBDD	No amplification
812		Shanxibaimai	Gansu province,China	T. aestivum	AABBDD	No amplification
813		Niuzhijia	Shanxi province,China	T. aestivum	AABBDD	No amplification
814		Mahuaban	Jilin province,China	T. aestivum	AABBDD	No amplification
815		Jiahongmai	Shanxi province,China	T. aestivum	AABBDD	No amplification
816		Hongjinmai	Gansu province,China	T. aestivum	AABBDD	No amplification
817		Baiqimai	Gansu province,China	T. aestivum	AABBDD	No amplification
818		Xiaohongkou	Liaoning province,China	T. aestivum	AABBDD	No amplification
819		Lanhuamai	Gansu province,China	T. aestivum	AABBDD	No amplification
820		Daimanghongmai	Tianjin,China	T. aestivum	AABBDD	No amplification
821		Zhuoludongmai	Hebei province,China	T. aestivum	AABBDD	No amplification
822		Hongmai	Hebei province,China	T. aestivum	AABBDD	No amplification
823		Honglaomai	Shanxi province,China	T. aestivum	AABBDD	No amplification
824		Youmangbaifu	Jilin province,China	T. aestivum	AABBDD	No amplification
825		Hongpidongmai	Shanxi province,China	T. aestivum	AABBDD	No amplification
826		Panshiwumang	Jilin province,China	T. aestivum	AABBDD	No amplification
827		Youmangbaifu	Liaoning province,China	T. aestivum	AABBDD	No amplification
828		Baiqiumai	Hebei province,China	T. aestivum	AABBDD	No amplification
829		Laomai	Shanxi province,China	T. aestivum	AABBDD	No amplification
830		Xiaobaimang	Hebei province,China	T. aestivum	AABBDD	No amplification
831		Zhongyou9507		T. aestivum	AABBDD	No amplification
832		Jinmai3 hao(Jinzhong849)	Shanxi province,China	T. aestivum	AABBDD	No amplification
833		Fengkang2 hao(5248)	Beijing,China	T. aestivum	AABBDD	No amplification
834		Changzhi6406	Shanxi province,China	T. aestivum	AABBDD	No amplification
835		Beijing8hao	Beijing,China	T. aestivum	AABBDD	No amplification
836		Yuandong822	Beijing,China	T. aestivum	AABBDD	No amplification
837		lvzao328	Shanxi province,China	T. aestivum	AABBDD	No amplification
838		Yanan11	Shanxi province,China	T. aestivum	AABBDD	No amplification
839		Nongda183	Beijing,China	T. aestivum	AABBDD	No amplification
840		Nongda311	Beijing,China	T. aestivum	AABBDD	No amplification
841		Nongda139	Beijing,China	T. aestivum	AABBDD	No amplification
842		Mingxian169	Shanxi province,China	T. aestivum	AABBDD	No amplification
843		Dongfanghong3hao	Beijing,China	T. aestivum	AABBDD	No amplification
844		Xianmai	Henan province,China	T. aestivum	AABBDD	No amplification
845		Jiangxizao	Henan province,China	T. aestivum	AABBDD	No amplification
846		Honghuazao	Hebei province,China	T. aestivum	AABBDD	No amplification
847		Jiangdongmen	Jiangsu province,China	T. aestivum	AABBDD	No amplification
848		Dahuangpi	Anhui province,China	T. aestivum	AABBDD	No amplification
849		Congyanghongmai1	Hubei province,China	T. aestivum	AABBDD	No amplification
850		Zaowutian	Jiangsu province,China	T. aestivum	AABBDD	No amplification
851		Liuzhutou	Jiangsu province,China	T. aestivum	AABBDD	No amplification
852		Chanbuzhi	Anhui province,China	T. aestivum	AABBDD	No amplification
853		Zhumaoyuanzitou	Zhejiang province,China	T. aestivum	AABBDD	No amplification
854		Shuilizhan	Jiangxi province,China	T. aestivum	AABBDD	No amplification
855		Huangshuibai	Zhejiang province,China	T. aestivum	AABBDD	No amplification
856		Baipu (luoqing)	Zhejiang province,China	T. aestivum	AABBDD	No amplification
857		Zaoxiaomai	Zhejiang province,China	T. aestivum	AABBDD	No amplification
858		Lanxizaoxiaomai	Zhejiang province,China	T. aestivum	AABBDD	No amplification
859		Wangshuibai	Jiangsu province,China	T. aestivum	AABBDD	No amplification
860		Wuyuanmai	Jiagxi province,China	T. aestivum	AABBDD	No amplification
861		Chejianzi	Jiangsu province,China	T. aestivum	AABBDD	No amplification
862		Heshangmai	Hunan province,China	T. aestivum	AABBDD	No amplification
863		Nuomai	Hunan province,China	T. aestivum	AABBDD	No amplification
864		Mangxiaomai	Jiangsu province,China	T. aestivum	AABBDD	No amplification
865		Sankecun	Hubei province,China	T. aestivum	AABBDD	No amplification
866		Paozimai	Jiangxi province,China	T. aestivum	AABBDD	No amplification
867		Huadong6hao	Jiangsu province,China	T. aestivum	AABBDD	No amplification
868		Liying5hao	Jiangsu province,China	T. aestivum	AABBDD	No amplification
869		Sumai3hao	Jiangsu province,China	T. aestivum	AABBDD	No amplification
870		Yangmai158	Jiangsu province,China	T. aestivum	AABBDD	No amplification
871		Enmai4hao	Hubei province,China	T. aestivum	AABBDD	No amplification
872		Emai6hao	Hubei province,China	T. aestivum	AABBDD	No amplification
873		Anhui3hao	Anhui province,China	T. aestivum	AABBDD	No amplification
874		Ximai1hao	Zhejiang province,China	T. aestivum	AABBDD	No amplification
875		Baiyoumai	Heilongjiang province,China	T. aestivum	AABBDD	No amplification
876		Yangmai	Heilongjiang province,China	T. aestivum	AABBDD	No amplification
877		Dunhuachunmai		T. aestivum	AABBDD	No amplification
878		Huoqiu	Liaoning province,China	T. aestivum	AABBDD	No amplification
879		Daqingmai	Heilongjiang province,China	T. aestivum	AABBDD	No amplification
880		Guangtou	Heilongjiang province,China	T. aestivum	AABBDD	No amplification
881		Xinkezao9hao	Heilongjiang province,China	T. aestivum	AABBDD	No amplification
882		Kefeng3hao	Heilongjiang province,China	T. aestivum	AABBDD	No amplification
883		Kelao4 hao	Heilongjiang province,China	T. aestivum	AABBDD	No amplification
884		Xinshuguang1hao	Heilongjiang province,China	T. aestivum	AABBDD	No amplification
885		Dongnong101	Heilongjiang province,China	T. aestivum	AABBDD	No amplification
886		Xinshuguang6hao	Heilongjiang province,China	T. aestivum	AABBDD	No amplification
887		Jichun1016	Jilin province,China	T. aestivum	AABBDD	No amplification
888		Chixiaomai	Japan	T. aestivum	AABBDD	No amplification
889		Funo(afu)	Italy	T. aestivum	AABBDD	No amplification
890		KaBKa3(gaojiasuo)	Soviet Union	T. aestivum	AABBDD	No amplification
891		St2422/464(zhengyin4hao)	Italy	T. aestivum	AABBDD	No amplification
892		Nanda2419		T. aestivum	AABBDD	No amplification
893		Orofen	Chile	T. aestivum	AABBDD	No amplification
894		Nonglin10hao	Japan	T. aestivum	AABBDD	No amplification
895		Shuiyuan86	Korea	T. aestivum	AABBDD	No amplification
896		Qianjiaomai	US	T. aestivum	AABBDD	No amplification
897		Early Premium(zaoyangmai）	US	T. aestivum	AABBDD	No amplification
898		Triumph(shenglimai）	US	T. aestivum	AABBDD	No amplification
899		Lovrin 10(luofulin10hao）	Rumania	T. aestivum	AABBDD	No amplification
900		Aodesa3hao	Soviet Union	T. aestivum	AABBDD	No amplification
901		Tanori	Mexico	T. aestivum	AABBDD	No amplification
902		Villa Glori(zhongnong28）	Italy	T. aestivum	AABBDD	No amplification
903		Atlas66	US	T. aestivum	AABBDD	No amplification
904		Gansu96	US	T. aestivum	AABBDD	No amplification
905		Chaoanxiaomai	Guangdong province,China	T. aestivum	AABBDD	No amplification
906		Chike	Guangdong province,China	T. aestivum	AABBDD	No amplification
907		Songruimai(sihao)	Fujian province,China	T. aestivum	AABBDD	No amplification
908		Shengen	Fujian province,China	T. aestivum	AABBDD	No amplification
909		Shanglinxiaomai	Guangxi province,China	T. aestivum	AABBDD	No amplification
910		Kangxiu10hao	Fujian province,China	T. aestivum	AABBDD	No amplification
911		Taizhong23	Taiwan,China	T. aestivum	AABBDD	No amplification
912		Jinmai2148	Fujian province,China	T. aestivum	AABBDD	No amplification
913		Dixiuzao	Fujian province,China	T. aestivum	AABBDD	No amplification
914		Jingyang60	Shanxi province,China	T. aestivum	AABBDD	No amplification
915		Shite14	Hebei province,China	T. aestivum	AABBDD	No amplification
916		Fuzhuang30	Shanxi province,China	T. aestivum	AABBDD	No amplification
917		Bima1hao	Shanxi province,China	T. aestivum	AABBDD	No amplification
918		Bima4hao	Shanxi province,China	T. aestivum	AABBDD	No amplification
919		Shijiazhuang54	Hebei province,China	T. aestivum	AABBDD	No amplification
920		Pingyang27	Shanxi province,China	T. aestivum	AABBDD	No amplification
921		Fengchan3hao	Shanxi province,China	T. aestivum	AABBDD	No amplification
922		Taichan1hao	Shandong province,China	T. aestivum	AABBDD	No amplification
923		Jinan2hao	Shandong province,China	T. aestivum	AABBDD	No amplification
924		Youbao	Shandong province,China	T. aestivum	AABBDD	No amplification
925		Bainong3217	Henan province,China	T. aestivum	AABBDD	No amplification
926		Yannong15	Shandong province,China	T. aestivum	AABBDD	No amplification
927		Xinong6028	Shanxi province,China	T. aestivum	AABBDD	No amplification
928		Shijiazhuang407	Hebei province,China	T. aestivum	AABBDD	No amplification
929		12040(Jimai2hao)		T. aestivum	AABBDD	No amplification
930		Neixiang5hao	Henan province,China	T. aestivum	AABBDD	No amplification
931		Zhengzhou6hao	Henan province,China	T. aestivum	AABBDD	No amplification
932		Xiannong39	Shanxi province,China	T. aestivum	AABBDD	No amplification
933		Jinan17		T. aestivum	AABBDD	No amplification
934		Xiaoyan6hao	Shanxi province,China	T. aestivum	AABBDD	No amplification
935		Shannong7859	Shanxi province,China	T. aestivum	AABBDD	No amplification
936		Aifeng3hao	Shanxi province,China	T. aestivum	AABBDD	No amplification
937		Lumai1hao(aimengniu)	Shandong province,China	T. aestivum	AABBDD	No amplification
938		Wenmai6hao		T. aestivum	AABBDD	No amplification
939		Laizhou953	Shandong province,China	T. aestivum	AABBDD	No amplification
940		Zhengzhou741	Henan province,China	T. aestivum	AABBDD	No amplification
941		Baimangmai	Hebei province,China	T. aestivum	AABBDD	No amplification
942		Huangguaxian	Henan province,China	T. aestivum	AABBDD	No amplification
943		Banjiemang	Shandong province,China	T. aestivum	AABBDD	No amplification
944		Laolaixia	Shandong province,China	T. aestivum	AABBDD	No amplification
945		Goulouding	Shandong province,China	T. aestivum	AABBDD	No amplification
946		Xishanbiansui	Shandong province,China	T. aestivum	AABBDD	No amplification
947		Honggoudou	Henan province,China	T. aestivum	AABBDD	No amplification
948		Baihuomai	Shanxi province,China	T. aestivum	AABBDD	No amplification
949		Shanyuehuang		T. aestivum	AABBDD	No amplification
950		Hongqiangchang	Shanxi province,China	T. aestivum	AABBDD	No amplification
951		Youzimai	Henan province,China	T. aestivum	AABBDD	No amplification
952		Pingyuan50	Henan province,China	T. aestivum	AABBDD	No amplification
953		Baibiansui	Shandong province,China	T. aestivum	AABBDD	No amplification
954		Baiqimai	Gansu province,China	T. aestivum	AABBDD	No amplification
955		Baitutouzi	Shandong province,China	T. aestivum	AABBDD	No amplification
956		Youmangsaogudan	Henan province,China	T. aestivum	AABBDD	No amplification
957		Fuyanghong	Anhui province,China	T. aestivum	AABBDD	No amplification
958		Mazhamai	Shanxi province,China	T. aestivum	AABBDD	No amplification
959		Qiangchangmai	Shanxi province,China	T. aestivum	AABBDD	No amplification
960		Huomai	Gansu province,China	T. aestivum	AABBDD	No amplification
961		Meiqianwu	Jiangsu province,China	T. aestivum	AABBDD	No amplification
962		Jianmai	Henan province,China	T. aestivum	AABBDD	No amplification
963		Sanyuehuang	Henan province,China	T. aestivum	AABBDD	No amplification
964		Xiaofuoshou		T. aestivum	AABBDD	No amplification
965		Hongheshangtou	Henan province,China	T. aestivum	AABBDD	No amplification
966		Dakoumai	Henan province,China	T. aestivum	AABBDD	No amplification
967		Tumangmai	Shanxi province,China	T. aestivum	AABBDD	No amplification
968		Baitiaoyu	Henan province,China	T. aestivum	AABBDD	No amplification
969		Baimangmai	Shanxi province,China	T. aestivum	AABBDD	No amplification
970		Dayuhua	Jiangsu province,China	T. aestivum	AABBDD	No amplification
971		Fumai	Henan province,China	T. aestivum	AABBDD	No amplification
972		Laoqimai	Shanxi province,China	T. aestivum	AABBDD	No amplification
973		Chushanbao	Henan province,China	T. aestivum	AABBDD	No amplification
974		Zijihong	Shandong province,China	T. aestivum	AABBDD	No amplification
975		Dalibanmang	Shandong province,China	T. aestivum	AABBDD	No amplification
976		Liuyuehuang	Qinghai province,China	T. aestivum	AABBDD	No amplification
977		Gejiaxiang	Qinghai province,China	T. aestivum	AABBDD	No amplification
978		Geerhongmai	Xizang province,China	T. aestivum	AABBDD	No amplification
979		Dachunbaisilengmai(2)	Sichuan province,China	T. aestivum	AABBDD	No amplification
980		Bailanghuimai	Xizang province,China	T. aestivum	AABBDD	No amplification
981		Bendihuanghuamai	Sichuan province,China	T. aestivum	AABBDD	No amplification
982		Zhahong	Xizang province,China	T. aestivum	AABBDD	No amplification
983		Motuoxiaomai	Xizang province,China	T. aestivum	AABBDD	No amplification
984		Maibachunmai-6	Xizang province,China	T. aestivum	AABBDD	No amplification
985		Baimangxiaomai	Sichuan province,China	T. aestivum	AABBDD	No amplification
986		Wujiangzhuo	Xizang province,China	T. aestivum	AABBDD	No amplification
987		Muzongzhuoga	Xizang province,China	T. aestivum	AABBDD	No amplification
988		Kangdingxiaomai	Sichuan province,China	T. aestivum	AABBDD	No amplification
989		Zangdong4hao	Xizang province,China	T. aestivum	AABBDD	No amplification
990		Rikaze54hao	Xizang province,China	T. aestivum	AABBDD	No amplification
991		Qikaze8hao	Xizang province,China	T. aestivum	AABBDD	No amplification
992		Shanmai	Ningxia province,China	T. aestivum	AABBDD	No amplification
993		Yizhimai	Gansu province,China	T. aestivum	AABBDD	No amplification
994		Dabaimai	Gansu province,China	T. aestivum	AABBDD	No amplification
995		Galaohan	Qinghai province,China	T. aestivum	AABBDD	No amplification
996		Huoliyan	Gansu province,China	T. aestivum	AABBDD	No amplification
997		Shanmai	Ningxia province,China	T. aestivum	AABBDD	No amplification
998		Hongtuzi	Ningxia province,China	T. aestivum	AABBDD	No amplification
999		Baidatou	Gansu province,China	T. aestivum	AABBDD	No amplification
1000		Huangjinmai	Gansu province,China	T. aestivum	AABBDD	No amplification
1001		Hongmangmai	Gansu province,China	T. aestivum	AABBDD	No amplification
1002		Dabaimai	Qinghai province,China	T. aestivum	AABBDD	No amplification
1003		Baiqitou	Gansu province,China	T. aestivum	AABBDD	No amplification
1004		Baimazha	Ningxia province,China	T. aestivum	AABBDD	No amplification
1005		Laotutou	Ningxia province,China	T. aestivum	AABBDD	No amplification
1006		Ganmai8hao	Gansu province,China	T. aestivum	AABBDD	No amplification
1007		Gaoyuan506	Qinghai province,China	T. aestivum	AABBDD	No amplification
1008		Qingchun28	Qinghai province,China	T. aestivum	AABBDD	No amplification
1009		Ningchun4hao	Ningxia province,China	T. aestivum	AABBDD	No amplification
1010		Huzhuhong	Qinghai province,China	T. aestivum	AABBDD	No amplification
1011		Jinmai4hao	Gansu province,China	T. aestivum	AABBDD	No amplification
1012		Dingxi24	Gansu province,China	T. aestivum	AABBDD	No amplification
1013		Huining10hao	Gansu province,China	T. aestivum	AABBDD	No amplification
1014		Shuwan8hao	Sichuan province,China	T. aestivum	AABBDD	No amplification
1015		Fan6	Sichuan province,China	T. aestivum	AABBDD	No amplification
1016		Bijie26	Guizhou province,China	T. aestivum	AABBDD	No amplification
1017		Guinong10hao	Guizhou province,China	T. aestivum	AABBDD	No amplification
1018		Yunmai34	Yunnan province,China	T. aestivum	AABBDD	No amplification
1019		Xingyi4hao	Guizhou province,China	T. aestivum	AABBDD	No amplification
1020		Fengmai11	Yunnan province,China	T. aestivum	AABBDD	No amplification
1021		Tongjiabaxiaomai	Sichuan province,China	T. aestivum	AABBDD	No amplification
1022		Honghuamai	Sichuan province,China	T. aestivum	AABBDD	No amplification
1023		Baimaizi	Sichuan province,China	T. aestivum	AABBDD	No amplification
1024		Chengduguangtou	Sichuan province,China	T. aestivum	AABBDD	No amplification
1025		Jiangmai	Guizhou province,China	T. aestivum	AABBDD	No amplification
1026		Baihuamai	Guizhou province,China	T. aestivum	AABBDD	No amplification
1027		Huanxiangguo	Sichuan province,China	T. aestivum	AABBDD	No amplification
1028		Hanzhongbai	Shanxi province,China	T. aestivum	AABBDD	No amplification
1029		Xiaosanyuehuang	Shanxi province,China	T. aestivum	AABBDD	No amplification
1030		Lengtiaohongmai	Shanxi province,China	T. aestivum	AABBDD	No amplification
1031		Hongxumai	Shanxi province,China	T. aestivum	AABBDD	No amplification
1032		Zipi	Sichuan province,China	T. aestivum	AABBDD	No amplification
1033		Baimangmai	Guizhou province,China	T. aestivum	AABBDD	No amplification
1034		Hongmangzi	Hubei province,China	T. aestivum	AABBDD	No amplification
1035		Yuqiumai	Guizhou province,China	T. aestivum	AABBDD	No amplification
1036		Yangmai	Sichuan province,China	T. aestivum	AABBDD	No amplification
1037		Yangmai	Yunnan province,China	T. aestivum	AABBDD	No amplification
1038		Zhushimai	Yunnan province,China	T. aestivum	AABBDD	No amplification
1039		Biantouguangkemai	Yunnan province,China	T. aestivum	AABBDD	No amplification
1040		Changmangshibiantou	Yunnan province,China	T. aestivum	AABBDD	No amplification
1041		Zhugoumai	Yunnan province,China	T. aestivum	AABBDD	No amplification
1042		Dianxihongkeyangmai	Yunnan province,China	T. aestivum	AABBDD	No amplification
1043		Baidongmai	Xinjiang province,China	T. aestivum	AABBDD	No amplification
1044		Hongchunmai	Xinjiang province,China	T. aestivum	AABBDD	No amplification
1045		Chunmai	Xinjiang province,China	T. aestivum	AABBDD	No amplification
1046		Hongdongmai	Xinjiang province,China	T. aestivum	AABBDD	No amplification
1047		Hongdongmai	Xinjiang province,China	T. aestivum	AABBDD	No amplification
1048		Wumangchunmai	Xinjiang province,China	T. aestivum	AABBDD	No amplification
1049		Hongchunmai	Xinjiang province,China	T. aestivum	AABBDD	No amplification
1050		Hongjinbaoyin	Xinjiang province,China	T. aestivum	AABBDD	No amplification
1051		Hongdongmai	Xinjiang province,China	T. aestivum	AABBDD	No amplification
1052		Wumangchunmai	Xinjiang province,China	T. aestivum	AABBDD	No amplification
1053		Xindong2hao	Xinjiang province,China	T. aestivum	AABBDD	No amplification
1054		Kashi1hao	Xinjiang province,China	T. aestivum	AABBDD	No amplification
1055		Kashibaipi	Xinjiang province,China	T. aestivum	AABBDD	No amplification
1056		Tuokexun1hao	Xinjiang province,China	T. aestivum	AABBDD	No amplification
1057		Chinese Spring	Sichuan province,China	T. aestivum	AABBDD	No amplification
1058		Zhengmai9023	Henan province,China	T. aestivum	AABBDD	No amplification
1059		Yanzhan1hao	Henan province,China	T. aestivum	AABBDD	No amplification
1060		Mahon	Algeria	T. aestivum	AABBDD	No amplification
1061		Improved Steinwedel	Australia	T. aestivum	AABBDD	No amplification
1062		Aussie	Australia	T. aestivum	AABBDD	No amplification
1063		Sultan	Australia	T. aestivum	AABBDD	No amplification
1064		Sunset	Australia	T. aestivum	AABBDD	No amplification
1065		Ford	Australia	T. aestivum	AABBDD	No amplification
1066		Fife	Australia	T. aestivum	AABBDD	No amplification
1067		Early Bird	Australia	T. aestivum	AABBDD	No amplification
1068		Majestic	Australia	T. aestivum	AABBDD	No amplification
1069		Rajah	Australia	T. aestivum	AABBDD	No amplification
1070		Cedar	Australia	T. aestivum	AABBDD	No amplification
1071		Union	Australia	T. aestivum	AABBDD	No amplification
1072		Waratah	Australia	T. aestivum	AABBDD	No amplification
1073		Canberra	Australia	T. aestivum	AABBDD	No amplification
1074		Exquisite	Australia	T. aestivum	AABBDD	No amplification
1075		Duchess	Australia	T. aestivum	AABBDD	No amplification
1076		Teakles Red	Australia	T. aestivum	AABBDD	No amplification
1077		King's White	Australia	T. aestivum	AABBDD	No amplification
1078		Bebrovo	Bulgaria	T. aestivum	AABBDD	No amplification
1079		Constantin	Bulgaria	T. aestivum	AABBDD	No amplification
1080		Bebrovo	Bulgaria	T. aestivum	AABBDD	No amplification
1081		Constantin	Bulgaria	T. aestivum	AABBDD	No amplification
1082		Golema Franga	Bulgaria	T. aestivum	AABBDD	No amplification
1083		Bregari	Bulgaria	T. aestivum	AABBDD	No amplification
1084		Shumen	Bulgaria	T. aestivum	AABBDD	No amplification
1085		Shan wheat	Burma	T. aestivum	AABBDD	No amplification
1086		2193/20-12	Burma	T. aestivum	AABBDD	No amplification
1087		2193/20-14	Burma	T. aestivum	AABBDD	No amplification
1088		2193/20-8	Burma	T. aestivum	AABBDD	No amplification
1089		Blé mavratheri	Crete	T. aestivum	AABBDD	No amplification
1090		Blé cheliostazo	Crete	T. aestivum	AABBDD	No amplification
1091		Blé cheliostazo	Crete	T. aestivum	AABBDD	No amplification
1092		Psathas	Cyprus	T. aestivum	AABBDD	No amplification
1093		Alliés	France	T. aestivum	AABBDD	No amplification
1094		Vilmorin 29	France	T. aestivum	AABBDD	No amplification
1095		P.M.L.1	France	T. aestivum	AABBDD	No amplification
1096		Bladette de Besplas	France	T. aestivum	AABBDD	No amplification
1097		Roux de Presles	France	T. aestivum	AABBDD	No amplification
1098		Rouge des Ardennes	France	T. aestivum	AABBDD	No amplification
1099		Way	France	T. aestivum	AABBDD	No amplification
1100		Wilson jaune	France	T. aestivum	AABBDD	No amplification
1101		Rouge de Bordeaux	France	T. aestivum	AABBDD	No amplification
1102		Parsel	France	T. aestivum	AABBDD	No amplification
1103		Blé Seigle	France	T. aestivum	AABBDD	No amplification
1104		Maylin	France	T. aestivum	AABBDD	No amplification
1105		Deve	Greece	T. aestivum	AABBDD	No amplification
1106		Trigonostaro	Greece	T. aestivum	AABBDD	No amplification
1107		Hokino	Greece	T. aestivum	AABBDD	No amplification
1108		Vardarka Chervenaka	Greece	T. aestivum	AABBDD	No amplification
1109		Vardarka Chervenaka	Greece	T. aestivum	AABBDD	No amplification
1110		Asprotheri	Greece	T. aestivum	AABBDD	No amplification
1111		Zulitsa	Greece	T. aestivum	AABBDD	No amplification
1112		Arnaout	Greece	T. aestivum	AABBDD	No amplification
1113		Karabash	Greece	T. aestivum	AABBDD	No amplification
1114		Pusa 80-5	India	T. aestivum	AABBDD	No amplification
1115		Pusa 111	India	T. aestivum	AABBDD	No amplification
1116		Pusa 90	India	T. aestivum	AABBDD	No amplification
1117		Gangajali	India	T. aestivum	AABBDD	No amplification
1118		Thori	India	T. aestivum	AABBDD	No amplification
1119		Dehak	India	T. aestivum	AABBDD	No amplification
1120		Dehak	India	T. aestivum	AABBDD	No amplification
1121		Dolatkhani (white)	India	T. aestivum	AABBDD	No amplification
1122		Gahu (Nepali) or Kyo (Sikkimese)	India	T. aestivum	AABBDD	No amplification
1123		Pusa 4	India	T. aestivum	AABBDD	No amplification
1124		Rodi Garamseli	India	T. aestivum	AABBDD	No amplification
1125		Desi	India	T. aestivum	AABBDD	No amplification
1126		Pashmak	India	T. aestivum	AABBDD	No amplification
1127		Pashmak	India	T. aestivum	AABBDD	No amplification
1128		Pusa 6	India	T. aestivum	AABBDD	No amplification
1129		Federation	India	T. aestivum	AABBDD	No amplification
1130		Thori (beardless)	India	T. aestivum	AABBDD	No amplification
1131		Phundi	India	T. aestivum	AABBDD	No amplification
1132		Ka	India	T. aestivum	AABBDD	No amplification
1133		Bhawarwall	India	T. aestivum	AABBDD	No amplification
1134		Desi	India	T. aestivum	AABBDD	No amplification
1135		Gahu (Nepali) or Kyo (Sikkimese)	India	T. aestivum	AABBDD	No amplification
1136		Mundia	India	T. aestivum	AABBDD	No amplification
1137		Mundia	India	T. aestivum	AABBDD	No amplification
1138		Boojri (bearded)	India	T. aestivum	AABBDD	No amplification
1139		Gahu (Nepali) or Kyo (Sikkimese)	India	T. aestivum	AABBDD	No amplification
1140		Boojri	India	T. aestivum	AABBDD	No amplification
1141		Desi White	India	T. aestivum	AABBDD	No amplification
1142		Boojri (bearded)	India	T. aestivum	AABBDD	No amplification
1143		Dolatkhani (white)	India	T. aestivum	AABBDD	No amplification
1144		Pusa 52	India	T. aestivum	AABBDD	No amplification
1145		Lyallpur 14	India	T. aestivum	AABBDD	No amplification
1146		Lalia	India	T. aestivum	AABBDD	No amplification
1147		White Murga	India	T. aestivum	AABBDD	No amplification
1148		White Tikoria	India	T. aestivum	AABBDD	No amplification
1149		Desi White	India	T. aestivum	AABBDD	No amplification
1150		Soor Ghanum	India	T. aestivum	AABBDD	No amplification
1151		Dehak	India	T. aestivum	AABBDD	No amplification
1152		Desi	India	T. aestivum	AABBDD	No amplification
1153		Lyallpur 14	India	T. aestivum	AABBDD	No amplification
1154		Desi	India	T. aestivum	AABBDD	No amplification
1155		Setwa	India	T. aestivum	AABBDD	No amplification
1156		Desi White	India	T. aestivum	AABBDD	No amplification
1157		Desi	India	T. aestivum	AABBDD	No amplification
1158		Desi	India	T. aestivum	AABBDD	No amplification
1159		Desi	India	T. aestivum	AABBDD	No amplification
1160		Desi	India	T. aestivum	AABBDD	No amplification
1161		Desi	India	T. aestivum	AABBDD	No amplification
1162		Desi	India	T. aestivum	AABBDD	No amplification
1163		Desi	India	T. aestivum	AABBDD	No amplification
1164		Soor Ghanum	India	T. aestivum	AABBDD	No amplification
1165		Soor Ghanum	India	T. aestivum	AABBDD	No amplification
1166		Soor Ghanum	India	T. aestivum	AABBDD	No amplification
1167		Soor Ghanum	India	T. aestivum	AABBDD	No amplification
1168		Soor Ghanum	India	T. aestivum	AABBDD	No amplification
1169		Lyallpur 10	India	T. aestivum	AABBDD	No amplification
1170		Lyallpur 11	India	T. aestivum	AABBDD	No amplification
1171		Desi White	India	T. aestivum	AABBDD	No amplification
1172		Spin	India	T. aestivum	AABBDD	No amplification
1173		Lalia Desi	India	T. aestivum	AABBDD	No amplification
1174		Desi	India	T. aestivum	AABBDD	No amplification
1175		Dandi	India	T. aestivum	AABBDD	No amplification
1176		Sambhoria (Lalwali Wala)	India	T. aestivum	AABBDD	No amplification
1177		Desi	India	T. aestivum	AABBDD	No amplification
1178		Dehak Panjabi	India	T. aestivum	AABBDD	No amplification
1179		Samna	India	T. aestivum	AABBDD	No amplification
1180		Pusa 12	India	T. aestivum	AABBDD	No amplification
1181		Punjab 8A	India	T. aestivum	AABBDD	No amplification
1182		Kaghzi Desi	India	T. aestivum	AABBDD	No amplification
1183		Desi	India	T. aestivum	AABBDD	No amplification
1184		Lyallpur 11	India	T. aestivum	AABBDD	No amplification
1185		Lyallpur 8A	India	T. aestivum	AABBDD	No amplification
1186		Gahu (Nepali) or Kyo (Sikkimese)	India	T. aestivum	AABBDD	No amplification
1187		Desi	India	T. aestivum	AABBDD	No amplification
1188		Gahu (Nepali) or Kyo (Sikkimese)	India	T. aestivum	AABBDD	No amplification
1189		Walaiti (Mastung wheat)	India	T. aestivum	AABBDD	No amplification
1190		C.	India	T. aestivum	AABBDD	No amplification
1191		Gahu (Nepali) or Kyo (Sikkimese)	India	T. aestivum	AABBDD	No amplification
1192		Thori	India	T. aestivum	AABBDD	No amplification
1193		Pusa No 4	India	T. aestivum	AABBDD	No amplification
1194		Sufed Panjabi	India	T. aestivum	AABBDD	No amplification
1195		Desi	India	T. aestivum	AABBDD	No amplification
1196		Sufed Panjabi	India	T. aestivum	AABBDD	No amplification
1197		Desi	India	T. aestivum	AABBDD	No amplification
1198		Gahu (Nepali) or Kyo (Sikkimese)	India	T. aestivum	AABBDD	No amplification
1199		Gahu (Nepali) or Kyo (Sikkimese)	India	T. aestivum	AABBDD	No amplification
1200		Pusa 6	India	T. aestivum	AABBDD	No amplification
1201		Lalmi	India	T. aestivum	AABBDD	No amplification
1202		Abi	India	T. aestivum	AABBDD	No amplification
1203		Abi	India	T. aestivum	AABBDD	No amplification
1204		Pusa 80-5	India	T. aestivum	AABBDD	No amplification
1205		Malo	India	T. aestivum	AABBDD	No amplification
1206		Mundia	India	T. aestivum	AABBDD	No amplification
1207		Autumn wheat	Iran	T. aestivum	AABBDD	No amplification
1208		Razan Ferahan	Iran	T. aestivum	AABBDD	No amplification
1209		Kerbelai Ali Khani	Iran	T. aestivum	AABBDD	No amplification
1210		Sarakhs	Iran	T. aestivum	AABBDD	No amplification
1211		Vilayati	Iran	T. aestivum	AABBDD	No amplification
1212		Sarakh	Iran	T. aestivum	AABBDD	No amplification
1213		Kal	Iran	T. aestivum	AABBDD	No amplification
1214		Sari Boghda	Iran	T. aestivum	AABBDD	No amplification
1215		Serabend	Iran	T. aestivum	AABBDD	No amplification
1216		Safid	Iran	T. aestivum	AABBDD	No amplification
1217		Zardak-i-Harrami	Iran	T. aestivum	AABBDD	No amplification
1218		Sarakhsi	Iran	T. aestivum	AABBDD	No amplification
1219		Ab Mahi	Iran	T. aestivum	AABBDD	No amplification
1220		Khal Kirmiz	Iran	T. aestivum	AABBDD	No amplification
1221		Ab Mahi	Iran	T. aestivum	AABBDD	No amplification
1222		Qizilqin Boghda	Iran	T. aestivum	AABBDD	No amplification
1223		Khusheh Safid	Iran	T. aestivum	AABBDD	No amplification
1224		Vilayati	Iran	T. aestivum	AABBDD	No amplification
1225		Sukh Das	Iran	T. aestivum	AABBDD	No amplification
1226		Ma'auneh	Iran	T. aestivum	AABBDD	No amplification
1227		Gandum-i-Jiruft	Iran	T. aestivum	AABBDD	No amplification
1228		Muganka x Belokoloska	Iran	T. aestivum	AABBDD	No amplification
1229		Rustam Exp Farm 99	Iraq	T. aestivum	AABBDD	No amplification
1230		Kandhari, Rustam Exp Farm 859	Iraq	T. aestivum	AABBDD	No amplification
1231		Humairah, Rustam Exp Farm 595	Iraq	T. aestivum	AABBDD	No amplification
1232		Rustam Exp Farm 79	Iraq	T. aestivum	AABBDD	No amplification
1233		Rustam Exp Farm 171	Iraq	T. aestivum	AABBDD	No amplification
1234		Mairca di Pali, Flaksberger 19341	Italy	T. aestivum	AABBDD	No amplification
1235		Flaksberger 21223	Italy	T. aestivum	AABBDD	No amplification
1236		Gentil Rossa, Flaksberger 19927	Italy	T. aestivum	AABBDD	No amplification
1237		Flaksberger 21222	Italy	T. aestivum	AABBDD	No amplification
1238		Decimomanna, Flaksberger 20119	Italy	T. aestivum	AABBDD	No amplification
1239		Edda	Italy	T. aestivum	AABBDD	No amplification
1240		Piccolo	Italy	T. aestivum	AABBDD	No amplification
1241		Oberdan	Italy	T. aestivum	AABBDD	No amplification
1242		Mahan	Morocco	T. aestivum	AABBDD	No amplification
1243		Mughari	Palestine	T. aestivum	AABBDD	No amplification
1244		Abu Fashi	Palestine	T. aestivum	AABBDD	No amplification
1245		Trigo preto rijo	Poland	T. aestivum	AABBDD	No amplification
1246		Hors Concurs	Poland	T. aestivum	AABBDD	No amplification
1247		Kitnouska	Poland	T. aestivum	AABBDD	No amplification
1248		Kujawianka Wieclawicka	Poland	T. aestivum	AABBDD	No amplification
1249		Superelekta Kleszczynskich	Poland	T. aestivum	AABBDD	No amplification
1250		Extra Kolben Heinego	Poland	T. aestivum	AABBDD	No amplification
1251		Surka Cezostna	Poland	T. aestivum	AABBDD	No amplification
1252		Ostka Wieclawicka	Poland	T. aestivum	AABBDD	No amplification
1253		Ostka Skomoroska	Poland	T. aestivum	AABBDD	No amplification
1254		Hors Concurs	Poland	T. aestivum	AABBDD	No amplification
1255		Zlotka Miczynskiego	Poland	T. aestivum	AABBDD	No amplification
1256		Zaborzanka	Poland	T. aestivum	AABBDD	No amplification
1257		Trigo Temporao de Coruche	Portugal	T. aestivum	AABBDD	No amplification
1258		Trigo Precoce	Portugal	T. aestivum	AABBDD	No amplification
1259		Trigo mole da regiad	Portugal	T. aestivum	AABBDD	No amplification
1260		Trigo luanco rijo	Portugal	T. aestivum	AABBDD	No amplification
1261		Trigo Colonial	Portugal	T. aestivum	AABBDD	No amplification
1262		Trigo môcho ruivo	Portugal	T. aestivum	AABBDD	No amplification
1263		Trigo Brancal	Portugal	T. aestivum	AABBDD	No amplification
1264		Trigo luanco rijo	Portugal	T. aestivum	AABBDD	No amplification
1265		Trigo Marques on Pero Espuna	Portugal	T. aestivum	AABBDD	No amplification
1266		Camara's no. 3	Portugal	T. aestivum	AABBDD	No amplification
1267		Trigo Tremês	Portugal	T. aestivum	AABBDD	No amplification
1268		Trigo Precoce	Portugal	T. aestivum	AABBDD	No amplification
1269		Trigo Precoce	Portugal	T. aestivum	AABBDD	No amplification
1270		Trigo Lobeiro	Portugal	T. aestivum	AABBDD	No amplification
1271		Trigo Rietti	Portugal	T. aestivum	AABBDD	No amplification
1272		Trigo Rietti	Portugal	T. aestivum	AABBDD	No amplification
1273		Trigo Galego	Portugal	T. aestivum	AABBDD	No amplification
1274		Trigo Precoce	Portugal	T. aestivum	AABBDD	No amplification
1275		Trigo Ribeiro	Portugal	T. aestivum	AABBDD	No amplification
1276		Trigo Marquês	Portugal	T. aestivum	AABBDD	No amplification
1277		Trigo ruivo fino	Portugal	T. aestivum	AABBDD	No amplification
1278		Alexandre? (Italian)	Portugal	T. aestivum	AABBDD	No amplification
1279		Trigo luanca Bonito	Portugal	T. aestivum	AABBDD	No amplification
1280		Trigo Anafil	Portugal	T. aestivum	AABBDD	No amplification
1281		Trigo Morenico Ruivo	Portugal	T. aestivum	AABBDD	No amplification
1282		Trigo Ideal	Portugal	T. aestivum	AABBDD	No amplification
1283		Trigo Durasio branco	Portugal	T. aestivum	AABBDD	No amplification
1284		Trigo Barbela	Portugal	T. aestivum	AABBDD	No amplification
1285		Trigo Galego Môcho	Portugal	T. aestivum	AABBDD	No amplification
1286		Trigo Belini	Portugal	T. aestivum	AABBDD	No amplification
1287		Trigo Ideal	Portugal	T. aestivum	AABBDD	No amplification
1288		A.26	Romania	T. aestivum	AABBDD	No amplification
1289		Tiganesti 653	Romania	T. aestivum	AABBDD	No amplification
1290		Todiresti	Romania	T. aestivum	AABBDD	No amplification
1291		Miercurea Ciucului	Romania	T. aestivum	AABBDD	No amplification
1292		Samanta 117	Romania	T. aestivum	AABBDD	No amplification
1293		Samanta 1252	Romania	T. aestivum	AABBDD	No amplification
1294		I.C.A.R.1	Romania	T. aestivum	AABBDD	No amplification
1295		Mocho	Spain	T. aestivum	AABBDD	No amplification
1296		Pelado de espiga larga	Spain	T. aestivum	AABBDD	No amplification
1297		Gironde de Larrion	Spain	T. aestivum	AABBDD	No amplification
1298		Pelado de Estella	Spain	T. aestivum	AABBDD	No amplification
1299		Buen labrador	Spain	T. aestivum	AABBDD	No amplification
1300		Pelado grano cilindrico	Spain	T. aestivum	AABBDD	No amplification
1301		Aurora	Spain	T. aestivum	AABBDD	No amplification
1302		Mocho Rojo	Spain	T. aestivum	AABBDD	No amplification
1303		Great wheat	Spain	T. aestivum	AABBDD	No amplification
1304		Manitoba	Spain	T. aestivum	AABBDD	No amplification
1305		Erria	Spain	T. aestivum	AABBDD	No amplification
1306		Toseta de Oronz	Spain	T. aestivum	AABBDD	No amplification
1307		Great wheat	Spain	T. aestivum	AABBDD	No amplification
1308		Rigoctia	Spain	T. aestivum	AABBDD	No amplification
1309		Moro	Spain	T. aestivum	AABBDD	No amplification
1310		Marquis	Spain	T. aestivum	AABBDD	No amplification
1311		Trigo blancos	Spain	T. aestivum	AABBDD	No amplification
1312		Trigo môcho (sin raspa)	Spain	T. aestivum	AABBDD	No amplification
1313		Trigo Candeal	Spain	T. aestivum	AABBDD	No amplification
1314		Mocho de Burgos	Spain	T. aestivum	AABBDD	No amplification
1315		Rico de Ituren	Spain	T. aestivum	AABBDD	No amplification
1316		Moro	Spain	T. aestivum	AABBDD	No amplification
1317		Mocho Rojo	Spain	T. aestivum	AABBDD	No amplification
1318		Bastanes royo productivo	Spain	T. aestivum	AABBDD	No amplification
1319		Manitoba velloso	Spain	T. aestivum	AABBDD	No amplification
1320		Barbilla	Spain	T. aestivum	AABBDD	No amplification
1321		Baztanes compacto	Spain	T. aestivum	AABBDD	No amplification
1322		Rieti navarro, grano lango	Spain	T. aestivum	AABBDD	No amplification
1323		Catalan de tallo corto	Spain	T. aestivum	AABBDD	No amplification
1324		Rieti navarro frondoso	Spain	T. aestivum	AABBDD	No amplification
1325		Catalan royo compacto	Spain	T. aestivum	AABBDD	No amplification
1326		Royo de dificil desgrane	Spain	T. aestivum	AABBDD	No amplification
1327		Trigo blancos	Spain	T. aestivum	AABBDD	No amplification
1328		Carpino alto, precoz	Spain	T. aestivum	AABBDD	No amplification
1329		Carpino Royo de Eslava	Spain	T. aestivum	AABBDD	No amplification
1330		Trigo Obispado	Spain	T. aestivum	AABBDD	No amplification
1331		Hembrilla de la tierra	Spain	T. aestivum	AABBDD	No amplification
1332		Catalan de espiga blanca	Spain	T. aestivum	AABBDD	No amplification
1333		Manitoba	Spain	T. aestivum	AABBDD	No amplification
1334		Candeal	Spain	T. aestivum	AABBDD	No amplification
1335		Hembrilla de Isamba	Spain	T. aestivum	AABBDD	No amplification
1336		Rampla	Spain	T. aestivum	AABBDD	No amplification
1337		Black Argaña	Spain	T. aestivum	AABBDD	No amplification
1338		Marquis	Spain	T. aestivum	AABBDD	No amplification
1339		Aduna	Spain	T. aestivum	AABBDD	No amplification
1340		Trigo blancos	Spain	T. aestivum	AABBDD	No amplification
1341		Aurora	Spain	T. aestivum	AABBDD	No amplification
1342		Carpino alto frondoso	Spain	T. aestivum	AABBDD	No amplification
1343		Carpino Royo de Eslava	Spain	T. aestivum	AABBDD	No amplification
1344		Rieti navarro, tallo fuerte, corto	Spain	T. aestivum	AABBDD	No amplification
1345		Marzal	Spain	T. aestivum	AABBDD	No amplification
1346		Pelado de Estello, grano corto	Spain	T. aestivum	AABBDD	No amplification
1347		Catalan de grano corto	Spain	T. aestivum	AABBDD	No amplification
1348		Hembrilla alto, fuerta	Spain	T. aestivum	AABBDD	No amplification
1349		Royo de alta	Spain	T. aestivum	AABBDD	No amplification
1350		Baztanes de tallos llanos	Spain	T. aestivum	AABBDD	No amplification
1351		Rieti navarro, alto fuerto	Spain	T. aestivum	AABBDD	No amplification
1352		Hembrilla Rieti	Spain	T. aestivum	AABBDD	No amplification
1353		Trigo duros	Spain	T. aestivum	AABBDD	No amplification
1354		Trigo semi-duro	Spain	T. aestivum	AABBDD	No amplification
1355		Jeja reja	Spain	T. aestivum	AABBDD	No amplification
1356		Candeal	Spain	T. aestivum	AABBDD	No amplification
1357		Rico de Ituren	Spain	T. aestivum	AABBDD	No amplification
1358		Trigo Blocal	Spain	T. aestivum	AABBDD	No amplification
1359		Catalan de grano corto pesado	Spain	T. aestivum	AABBDD	No amplification
1360		Trigo duros	Spain	T. aestivum	AABBDD	No amplification
1361		Trigo Obispado	Spain	T. aestivum	AABBDD	No amplification
1362		Douchani	Syria	T. aestivum	AABBDD	No amplification
1363		Bartletta	Tunisia	T. aestivum	AABBDD	No amplification
1364		Sbei Noir	Tunisia	T. aestivum	AABBDD	No amplification
1365		Louri	Tunisia	T. aestivum	AABBDD	No amplification
1366		Native hard	Tunisia	T. aestivum	AABBDD	No amplification
1367		Sbei 292	Tunisia	T. aestivum	AABBDD	No amplification
1368		Mahmoudi A.P.3.	Tunisia	T. aestivum	AABBDD	No amplification
1369		Mahmoudi	Tunisia	T. aestivum	AABBDD	No amplification
1370		Biskri	Tunisia	T. aestivum	AABBDD	No amplification
1371		Native hard	Tunisia	T. aestivum	AABBDD	No amplification
1372		Mahmoudi	Tunisia	T. aestivum	AABBDD	No amplification
1373		Souri	Tunisia	T. aestivum	AABBDD	No amplification
1374		Richelle Hative	Tunisia	T. aestivum	AABBDD	No amplification
1375		Squarehead's Master	United Kingdom	T. aestivum	AABBDD	No amplification
1376		erythrospermum Korn., Flaksberger 17517	USSR	T. aestivum	AABBDD	No amplification
1377		erythrospermum Korn., Flaksberger 23613	USSR	T. aestivum	AABBDD	No amplification
1378		erythrospermum Korn., Flaksberger 17525	USSR	T. aestivum	AABBDD	No amplification
1379		ferrugineum Al., Flaksberger 17525	USSR	T. aestivum	AABBDD	No amplification
1380		Shatilov Exp Sta	USSR	T. aestivum	AABBDD	No amplification
1381		Muganka	USSR	T. aestivum	AABBDD	No amplification
1382		Valki Exp Sta 3	USSR	T. aestivum	AABBDD	No amplification
1383		Armavir	USSR	T. aestivum	AABBDD	No amplification
1384		Valki Exp Sta 1	USSR	T. aestivum	AABBDD	No amplification
1385		Valki Exp Sta 3	USSR	T. aestivum	AABBDD	No amplification
1386		816	USSR	T. aestivum	AABBDD	No amplification
1387		Tulun 458	USSR	T. aestivum	AABBDD	No amplification
1388		Valki Exp Sta 4	USSR	T. aestivum	AABBDD	No amplification
1389		Abi	USSR	T. aestivum	AABBDD	No amplification
1390		Dickson J G 294	USSR	T. aestivum	AABBDD	No amplification
1391		Odessa Exp Sta	USSR	T. aestivum	AABBDD	No amplification
1392		Dickson J G 302	USSR	T. aestivum	AABBDD	No amplification
1393		Valki Exp Sta 1	USSR	T. aestivum	AABBDD	No amplification
1394		Rustic winter	Yugoslavia	T. aestivum	AABBDD	No amplification
1395		Bon Fermier	Yugoslavia	T. aestivum	AABBDD	No amplification
1396		Potiska	Yugoslavia	T. aestivum	AABBDD	No amplification
1397		Bon Fermier	Yugoslavia	T. aestivum	AABBDD	No amplification
1398		Native winter	Yugoslavia	T. aestivum	AABBDD	No amplification
1399		Native winter	Yugoslavia	T. aestivum	AABBDD	No amplification
1400		Native winter	Yugoslavia	T. aestivum	AABBDD	No amplification
1401		Veliko Hoce	Yugoslavia	T. aestivum	AABBDD	No amplification
1402		Veliko Hoce	Yugoslavia	T. aestivum	AABBDD	No amplification
1403		Prolific	Yugoslavia	T. aestivum	AABBDD	No amplification
1404		Native winter	Yugoslavia	T. aestivum	AABBDD	No amplification
1405		Winter No. 6	Yugoslavia	T. aestivum	AABBDD	No amplification
1406		Native winter	Yugoslavia	T. aestivum	AABBDD	No amplification
1407		Veliko Hoce	Yugoslavia	T. aestivum	AABBDD	No amplification
1408		Native winter	Yugoslavia	T. aestivum	AABBDD	No amplification
1409		Winter No.10	Yugoslavia	T. aestivum	AABBDD	No amplification
1410		Potiska	Yugoslavia	T. aestivum	AABBDD	No amplification
1411		Native winter	Yugoslavia	T. aestivum	AABBDD	No amplification
1412		Rustic winter	Yugoslavia	T. aestivum	AABBDD	No amplification
1413		Native winter	Yugoslavia	T. aestivum	AABBDD	No amplification
1414		IAR/W/117-3	Ethiopia	T. aestivum	AABBDD	No amplification
1415		CItr 7110	Georgia	T. aestivum	AABBDD	No amplification
1416		ELS 6404-125	Eritrea	T. aestivum	AABBDD	No amplification
1417		MG 31513	Ethiopia	T. aestivum	AABBDD	No amplification
1418		IWA8606208	Iran	T. aestivum	AABBDD	No amplification
1419		5	Nepal	T. aestivum	AABBDD	No amplification
1420		TJK2006	Tajikistan	T. aestivum	AABBDD	No amplification
1421		Som	Turkey	T. aestivum	AABBDD	No amplification
1422		Sarajevo 1	BosniaandHerzegovina	T. aestivum	AABBDD	No amplification
1423		ELS 6304-4-B	Ethiopia	T. aestivum	AABBDD	No amplification
1424		9610	India	T. aestivum	AABBDD	No amplification
1425		MG 17981	Algeria	T. aestivum	AABBDD	No amplification
1426		CI 8623	Egypt	T. aestivum	AABBDD	No amplification
1427		63	Egypt	T. aestivum	AABBDD	No amplification
1428		Sinai 12	Egypt	T. aestivum	AABBDD	No amplification
1429		Barce U A	Ethiopia	T. aestivum	AABBDD	No amplification
1430		Alba Delle Sanzioni	Ethiopia	T. aestivum	AABBDD	No amplification
1431		Richelle	Ethiopia	T. aestivum	AABBDD	No amplification
1432		Camadi Abdu	Ethiopia	T. aestivum	AABBDD	No amplification
1433		Sirhadi	Afghanistan	T. aestivum	AABBDD	No amplification
1434		Daudakhani	India	T. aestivum	AABBDD	No amplification
1435		Farin Pissi	India	T. aestivum	AABBDD	No amplification
1436		10800	India	T. aestivum	AABBDD	No amplification
1437		W139B	India	T. aestivum	AABBDD	No amplification
1438		110	Iran	T. aestivum	AABBDD	No amplification
1439		91b	Iran	T. aestivum	AABBDD	No amplification
1440		568	Iraq	T. aestivum	AABBDD	No amplification
1441		568	Pakistan	T. aestivum	AABBDD	No amplification
1442		1696	Turkey	T. aestivum	AABBDD	No amplification
1443		Asure	Turkey	T. aestivum	AABBDD	No amplification
1444		Karakilcik	Turkey	T. aestivum	AABBDD	No amplification
1445		CI 4808	Italy	T. aestivum	AABBDD	No amplification
1446		Mocho Cabecudo	Portugal	T. aestivum	AABBDD	No amplification
1447		Mocho de Espiga Branca	Portugal	T. aestivum	AABBDD	No amplification
1448		Krasnokoloska	RussianFederation	T. aestivum	AABBDD	No amplification
1449		206	RussianFederation	T. aestivum	AABBDD	No amplification
1450		Morisco	Spain	T. aestivum	AABBDD	No amplification
1451		Tremezino Ariz	Spain	T. aestivum	AABBDD	No amplification
1452		Espanhol Chamorro	Spain	T. aestivum	AABBDD	No amplification
1453		184	Ukraine	T. aestivum	AABBDD	No amplification
1454		TKM1065		T. aestivum	AABBDD	No amplification
1455		Han174291		T. aestivum	AABBDD	No amplification
1456		JinongCH04		T. aestivum	AABBDD	No amplification
1457		Dan6158		T. aestivum	AABBDD	No amplification
1458		Hemai301		T. aestivum	AABBDD	No amplification
1459		Liangxing87		T. aestivum	AABBDD	No amplification
1460		RZ1901		T. aestivum	AABBDD	No amplification
1461		Lin1900		T. aestivum	AABBDD	No amplification
1462		Puxing21hao		T. aestivum	AABBDD	No amplification
1463		Guoke10hao		T. aestivum	AABBDD	No amplification
1464		SN1831		T. aestivum	AABBDD	No amplification
1465		Cunmai116		T. aestivum	AABBDD	No amplification
1466		Lin2001		T. aestivum	AABBDD	No amplification
1467		Zhongke19021		T. aestivum	AABBDD	No amplification
1468		Hanke4898		T. aestivum	AABBDD	No amplification
1469		Puxing25hao		T. aestivum	AABBDD	No amplification
1470		Jinghua301		T. aestivum	AABBDD	No amplification
1471		LS2131		T. aestivum	AABBDD	No amplification
1472		LS1888		T. aestivum	AABBDD	No amplification
1473		BC18PT123		T. aestivum	AABBDD	No amplification
1474		BC18PT124		T. aestivum	AABBDD	No amplification
1475		LS1471		T. aestivum	AABBDD	No amplification
1476		Jinghua201		T. aestivum	AABBDD	No amplification
1477		Shannongn2695		T. aestivum	AABBDD	No amplification
1478		JK64109		T. aestivum	AABBDD	No amplification
1479		YF6092		T. aestivum	AABBDD	No amplification
1480		TKM7141		T. aestivum	AABBDD	No amplification
1481		BC18PT236		T. aestivum	AABBDD	No amplification
1482		Jimai347		T. aestivum	AABBDD	No amplification
1483		Jimai348		T. aestivum	AABBDD	No amplification
1484		Jimai346		T. aestivum	AABBDD	No amplification
1485		Hengmaih184039		T. aestivum	AABBDD	No amplification
1486		LS3904		T. aestivum	AABBDD	No amplification
1487		19CA29		T. aestivum	AABBDD	No amplification
1488		Nongda8136		T. aestivum	AABBDD	No amplification
1489		Jimai6266		T. aestivum	AABBDD	No amplification
1490		Shengmai186		T. aestivum	AABBDD	No amplification
1491		GY18204		T. aestivum	AABBDD	No amplification
1492		Hengh1603		T. aestivum	AABBDD	No amplification
1493		Shengmai177		T. aestivum	AABBDD	No amplification
1494		Taikemai41		T. aestivum	AABBDD	No amplification
1495		17CA42		T. aestivum	AABBDD	No amplification
1496		Hengmai164421		T. aestivum	AABBDD	No amplification
1497		Hengmait175053		T. aestivum	AABBDD	No amplification
1498		Guanmai96		T. aestivum	AABBDD	No amplification
1499		XR4405-7		T. aestivum	AABBDD	No amplification
1500		Hemai177		T. aestivum	AABBDD	No amplification
1501		Denghai216		T. aestivum	AABBDD	No amplification
1502		Xinshiji156		T. aestivum	AABBDD	No amplification
1503		LS2559		T. aestivum	AABBDD	No amplification
1504		Shannongk33491		T. aestivum	AABBDD	No amplification
1505		Jimai18273		T. aestivum	AABBDD	No amplification
1506		JM805		T. aestivum	AABBDD	No amplification
1507		Xingkemai32		T. aestivum	AABBDD	No amplification
1508		GY13029		T. aestivum	AABBDD	No amplification
1509		Shannongqh001		T. aestivum	AABBDD	No amplification
1510		Jinghua101		T. aestivum	AABBDD	No amplification
1511		Shannongp4447		T. aestivum	AABBDD	No amplification
1512		Huacheng9137		T. aestivum	AABBDD	No amplification
1513		Xinshiji2hao		T. aestivum	AABBDD	No amplification
1514		Dehongfu199		T. aestivum	AABBDD	No amplification
1515		Zhongyuan26		T. aestivum	AABBDD	No amplification
1516		Ruixingmai958		T. aestivum	AABBDD	No amplification
1517		Zhengmai917		T. aestivum	AABBDD	No amplification
1518		Yunong611		T. aestivum	AABBDD	No amplification
1519		Chengmaiyuan7168		T. aestivum	AABBDD	No amplification
1520		Zhengda201		T. aestivum	AABBDD	No amplification
1521		Huaimai12334		T. aestivum	AABBDD	No amplification
1522		Lianmai1901		T. aestivum	AABBDD	No amplification
1523		SN1839		T. aestivum	AABBDD	No amplification
1524		Shangmai187		T. aestivum	AABBDD	No amplification
1525		Anke2006		T. aestivum	AABBDD	No amplification
1526		Cunmai218		T. aestivum	AABBDD	No amplification
1527		Tianmin360		T. aestivum	AABBDD	No amplification
1528		Xinnong9866		T. aestivum	AABBDD	No amplification
1529		Fumai1307		T. aestivum	AABBDD	No amplification
1530		Luomai56		T. aestivum	AABBDD	No amplification
1531		Shangmai198		T. aestivum	AABBDD	No amplification
1532		Xinmai65		T. aestivum	AABBDD	No amplification
1533		Ruihuamai513		T. aestivum	AABBDD	No amplification
1534		Huaimai404		T. aestivum	AABBDD	No amplification
1535		Xinong362		T. aestivum	AABBDD	No amplification
1536		Changyou173		T. aestivum	AABBDD	No amplification
1537		Xinong1155		T. aestivum	AABBDD	No amplification
1538		Xinong819		T. aestivum	AABBDD	No amplification
1539		Zhoumai52		T. aestivum	AABBDD	No amplification
1540		Xumai17106		T. aestivum	AABBDD	No amplification
1541		Xinong1536		T. aestivum	AABBDD	No amplification
1542		Xinong1668		T. aestivum	AABBDD	No amplification
1543		Tianning138		T. aestivum	AABBDD	No amplification
1544		Shunmai16hao		T. aestivum	AABBDD	No amplification
1545		Zhongyo049		T. aestivum	AABBDD	No amplification
1546		19CA97		T. aestivum	AABBDD	No amplification
1547		Yikemai20338		T. aestivum	AABBDD	No amplification
1548		Zhongzhimai16		T. aestivum	AABBDD	No amplification
1549		Wanke165		T. aestivum	AABBDD	No amplification
1550		Pingan16		T. aestivum	AABBDD	No amplification
1551		Pingan18		T. aestivum	AABBDD	No amplification
1552		Taihemai10hao		T. aestivum	AABBDD	No amplification
1553		Annong1928		T. aestivum	AABBDD	No amplification
1554		Anke1901		T. aestivum	AABBDD	No amplification
1555		Xumai18197		T. aestivum	AABBDD	No amplification
1556		Zhumai548		T. aestivum	AABBDD	No amplification
1557		Yunong923		T. aestivum	AABBDD	No amplification
1558		Zhengxuan205		T. aestivum	AABBDD	No amplification
1559		Xinmai72		T. aestivum	AABBDD	No amplification
1560		Zhengmai2001		T. aestivum	AABBDD	No amplification
1561		Zhumai599		T. aestivum	AABBDD	No amplification
1562		Xinong5811		T. aestivum	AABBDD	No amplification
1563		Xinong809		T. aestivum	AABBDD	No amplification
1564		Zhengmai201		T. aestivum	AABBDD	No amplification
1565		Xinkemai176		T. aestivum	AABBDD	No amplification
1566		Xinong633		T. aestivum	AABBDD	No amplification
1567		Xinong612		T. aestivum	AABBDD	No amplification
1568		Xinong963		T. aestivum	AABBDD	No amplification
1569		Liangke6hao		T. aestivum	AABBDD	No amplification
1570		Pumai126		T. aestivum	AABBDD	No amplification
1571		Guomai44		T. aestivum	AABBDD	No amplification
1572		Keda116		T. aestivum	AABBDD	No amplification
1573		Zhongmai255		T. aestivum	AABBDD	No amplification
1574		Guomai191		T. aestivum	AABBDD	No amplification
1575		Xinong962		T. aestivum	AABBDD	No amplification
1576		Xinong2562		T. aestivum	AABBDD	No amplification
1577		Luomai49		T. aestivum	AABBDD	No amplification
1578		Liangfeng20		T. aestivum	AABBDD	No amplification
1579		Xinong156		T. aestivum	AABBDD	No amplification
1580		Xuke13		T. aestivum	AABBDD	No amplification
1581		Zhengmai1926		T. aestivum	AABBDD	No amplification
1582		Leimai117		T. aestivum	AABBDD	No amplification
1583		Liumai525		T. aestivum	AABBDD	No amplification
1584		Dehongfu609		T. aestivum	AABBDD	No amplification
1585		Leifeng1901		T. aestivum	AABBDD	No amplification
1586		Huaihe20224		T. aestivum	AABBDD	No amplification
1587		Fanyomai32		T. aestivum	AABBDD	No amplification
1588		Yunong907		T. aestivum	AABBDD	No amplification
1589		Leimai69		T. aestivum	AABBDD	No amplification
1590		Xinkemai186		T. aestivum	AABBDD	No amplification
1591		Lunxuan148		T. aestivum	AABBDD	No amplification
1592		Lunxuan136		T. aestivum	AABBDD	No amplification
1593		Lunxuan139		T. aestivum	AABBDD	No amplification
1594		Puxing26hao		T. aestivum	AABBDD	No amplification
1595		Yongfeng307		T. aestivum	AABBDD	No amplification
1596		Yangao167		T. aestivum	AABBDD	No amplification
1597		Xinong1871		T. aestivum	AABBDD	No amplification
1598		Zhonglei1hao		T. aestivum	AABBDD	No amplification
1599		Pubing30538		T. aestivum	AABBDD	No amplification
1600		Xichun258		T. aestivum	AABBDD	No amplification
1601		Baofeng1903		T. aestivum	AABBDD	No amplification
1602		Xinong9112		T. aestivum	AABBDD	No amplification
1603		Yunong905		T. aestivum	AABBDD	No amplification
1604		Guomai179		T. aestivum	AABBDD	No amplification
1605		Yunong903		T. aestivum	AABBDD	No amplification
1606		Zhoumai49hao		T. aestivum	AABBDD	No amplification
1607		Zhengmai163		T. aestivum	AABBDD	No amplification
1608		Kemai1609		T. aestivum	AABBDD	No amplification
1609		Zhengyanmai182		T. aestivum	AABBDD	No amplification
1610		Fenggong40		T. aestivum	AABBDD	No amplification
1611		Liumai521		T. aestivum	AABBDD	No amplification
1612		Yangao160		T. aestivum	AABBDD	No amplification
1613		Xinong1366		T. aestivum	AABBDD	No amplification
1614		Minyan186		T. aestivum	AABBDD	No amplification
1615		Xianmai686		T. aestivum	AABBDD	No amplification
1616		Lunxuan69		T. aestivum	AABBDD	No amplification
1617		Zhengmai181		T. aestivum	AABBDD	No amplification
1618		Xinong609		T. aestivum	AABBDD	No amplification
1619		Fumai1008		T. aestivum	AABBDD	No amplification
1620		Ruihuamai519		T. aestivum	AABBDD	No amplification
1621		Zhengda181		T. aestivum	AABBDD	No amplification
1622		Baofeng1803		T. aestivum	AABBDD	No amplification
1623		Zhongjin795		T. aestivum	AABBDD	No amplification
1624		Pingan12hao		T. aestivum	AABBDD	No amplification
1625		Annong859		T. aestivum	AABBDD	No amplification
1626		Wanke421		T. aestivum	AABBDD	No amplification
1627		Lunxuan147		T. aestivum	AABBDD	No amplification
1628		Xinong161		T. aestivum	AABBDD	No amplification
1629		Zhiyuan171		T. aestivum	AABBDD	No amplification
1630		Zhengyo11		T. aestivum	AABBDD	No amplification
1631		Zhengmai33		T. aestivum	AABBDD	No amplification
1632		Lunxuan125		T. aestivum	AABBDD	No amplification
1633		Cunmai29		T. aestivum	AABBDD	No amplification
1634		Anke1703		T. aestivum	AABBDD	No amplification
1635		Quanmai39		T. aestivum	AABBDD	No amplification
1636		ND2011		T. aestivum	AABBDD	No amplification
1637		KN9204		T. aestivum	AABBDD	No amplification
1638		ND399		T. aestivum	AABBDD	No amplification
1639		Zhongke331		T. aestivum	AABBDD	No amplification
1640		AK58		T. aestivum	AABBDD	No amplification
1641		Boxin271		T. aestivum	AABBDD	No amplification
1642		Beida815		T. aestivum	AABBDD	No amplification
1643		Shengmai197		T. aestivum	AABBDD	No amplification
1644		Hengh2023		T. aestivum	AABBDD	No amplification
1645		Hemai302		T. aestivum	AABBDD	No amplification
1646		JM5858		T. aestivum	AABBDD	No amplification
1647		Jinhek1230		T. aestivum	AABBDD	No amplification
1648		Danquanmai138		T. aestivum	AABBDD	No amplification
1649		Zhongjin869		T. aestivum	AABBDD	No amplification
1650		Xingmai19		T. aestivum	AABBDD	No amplification
1651		Jinhek18322		T. aestivum	AABBDD	No amplification
1652		SN628		T. aestivum	AABBDD	No amplification
1653		Hemai420		T. aestivum	AABBDD	No amplification
1654		Chunxiao199		T. aestivum	AABBDD	No amplification
1655		TKM0473		T. aestivum	AABBDD	No amplification
1656		Guoke9hao		T. aestivum	AABBDD	No amplification
1657		SN1456		T. aestivum	AABBDD	No amplification
1658		LS5269		T. aestivum	AABBDD	No amplification
1659		Shengmai961		T. aestivum	AABBDD	No amplification
1660		BC16PT086		T. aestivum	AABBDD	No amplification
1661		Jimai600		T. aestivum	AABBDD	No amplification
1662		Shannongb67240		T. aestivum	AABBDD	No amplification
1663		JM5092		T. aestivum	AABBDD	No amplification
1664		JM5086		T. aestivum	AABBDD	No amplification
1665		Dan17-50903		T. aestivum	AABBDD	No amplification
1666		Wuming		T. aestivum	AABBDD	No amplification
1667		Han17592		T. aestivum	AABBDD	No amplification
1668		Lunxuan193		T. aestivum	AABBDD	No amplification
1669		Jinhe813		T. aestivum	AABBDD	No amplification
1670		Jinhe383		T. aestivum	AABBDD	No amplification
1671		Hengmaih175087		T. aestivum	AABBDD	No amplification
1672		Jimai255		T. aestivum	AABBDD	No amplification
1673		Dan17077		T. aestivum	AABBDD	No amplification
1674		Dan1715248		T. aestivum	AABBDD	No amplification
1675		JK60871		T. aestivum	AABBDD	No amplification
1676		LS2056		T. aestivum	AABBDD	No amplification
1677		LS2206		T. aestivum	AABBDD	No amplification
1678		Jimai5126		T. aestivum	AABBDD	No amplification
1679		JK64513-2		T. aestivum	AABBDD	No amplification
1680		JX64332-2		T. aestivum	AABBDD	No amplification
1681		Xinshiji1hao		T. aestivum	AABBDD	No amplification
1682		GY17041		T. aestivum	AABBDD	No amplification
1683		Heyo08139-9		T. aestivum	AABBDD	No amplification
1684		Shannongk25053		T. aestivum	AABBDD	No amplification
1685		Taikemai34		T. aestivum	AABBDD	No amplification
1686		Guoke2hao		T. aestivum	AABBDD	No amplification
1687		Yangguang81		T. aestivum	AABBDD	No amplification
1688		Tainong112		T. aestivum	AABBDD	No amplification
1689		Weimai1716		T. aestivum	AABBDD	No amplification
1690		SH5277		T. aestivum	AABBDD	No amplification
1691		Jimai5172		T. aestivum	AABBDD	No amplification
1692		Han11-5278		T. aestivum	AABBDD	No amplification
1693		Xinmai808		T. aestivum	AABBDD	No amplification
1694		Hengt153005		T. aestivum	AABBDD	No amplification
1695		Qingnong8hao		T. aestivum	AABBDD	No amplification
1696		SH382		T. aestivum	AABBDD	No amplification
1697		Hemai029		T. aestivum	AABBDD	No amplification
1698		Yongfeng561		T. aestivum	AABBDD	No amplification
1699		Jimai40		T. aestivum	AABBDD	No amplification
1700		Shannong1569		T. aestivum	AABBDD	No amplification
1701		Wanfeng826		T. aestivum	AABBDD	No amplification
1702		Yangguang69		T. aestivum	AABBDD	No amplification
1703		Danmai835		T. aestivum	AABBDD	No amplification
1704		Jimai138		T. aestivum	AABBDD	No amplification
1705		Jimai5022		T. aestivum	AABBDD	No amplification
1706		Jimaiu68		T. aestivum	AABBDD	No amplification
1707		Yutianmai126		T. aestivum	AABBDD	No amplification
1708		Q7171		T. aestivum	AABBDD	No amplification
1709		Luyuan143		T. aestivum	AABBDD	No amplification
1710		Jimai713		T. aestivum	AABBDD	No amplification
1711		Jimai765		T. aestivum	AABBDD	No amplification
1712		Yu907		T. aestivum	AABBDD	No amplification
1713		Cunmai31		T. aestivum	AABBDD	No amplification
1714		Linyo18		T. aestivum	AABBDD	No amplification
1715		SH9315		T. aestivum	AABBDD	No amplification
1716		Shenke18141		T. aestivum	AABBDD	No amplification
1717		Heshimai121		T. aestivum	AABBDD	No amplification
1718		Sheny051		T. aestivum	AABBDD	No amplification
1719		39Yuliang9hao		T. aestivum	AABBDD	No amplification
1720		HG1901		T. aestivum	AABBDD	No amplification
1721		Nongda138		T. aestivum	AABBDD	No amplification
1722		Zhong978		T. aestivum	AABBDD	No amplification
1723		Keda169		T. aestivum	AABBDD	No amplification
1724		Leifeng7011		T. aestivum	AABBDD	No amplification
1725		Fuqiang1hao		T. aestivum	AABBDD	No amplification
1726		MQ8112		T. aestivum	AABBDD	No amplification
1727		Shengmai201		T. aestivum	AABBDD	No amplification
1728		Zhongdimai598		T. aestivum	AABBDD	No amplification
1729		Xinshiji4155		T. aestivum	AABBDD	No amplification
1730		Xinong840		T. aestivum	AABBDD	No amplification
1731		Wanke233		T. aestivum	AABBDD	No amplification
1732		Yutong220-32		T. aestivum	AABBDD	No amplification
1733		Zhengzhoum2841		T. aestivum	AABBDD	No amplification
1734		Kaimai202		T. aestivum	AABBDD	No amplification
1735		Xinfeng66		T. aestivum	AABBDD	No amplification
1736		YX201		T. aestivum	AABBDD	No amplification
1737		L52192		T. aestivum	AABBDD	No amplification
1738		Xinong867		T. aestivum	AABBDD	No amplification
1739		Taitianmai117		T. aestivum	AABBDD	No amplification
1740		Pumai156		T. aestivum	AABBDD	No amplification
1741		Zhengnong4108		T. aestivum	AABBDD	No amplification
1742		Xinong615		T. aestivum	AABBDD	No amplification
1743		Xiansheng369		T. aestivum	AABBDD	No amplification
1744		Huaguang7hao		T. aestivum	AABBDD	No amplification
1745		Huacheng8136		T. aestivum	AABBDD	No amplification
1746		Shaoyo8hao		T. aestivum	AABBDD	No amplification
1747		Yikemai19316		T. aestivum	AABBDD	No amplification
1748		Yunong815		T. aestivum	AABBDD	No amplification
1749		Supin8112		T. aestivum	AABBDD	No amplification
1750		Annongke197		T. aestivum	AABBDD	No amplification
1751		Huamai2023		T. aestivum	AABBDD	No amplification
1752		Cunmai35		T. aestivum	AABBDD	No amplification
1753		Shannong998		T. aestivum	AABBDD	No amplification
1754		Liumai526		T. aestivum	AABBDD	No amplification
1755		YX202		T. aestivum	AABBDD	No amplification
1756		Yunongyou9hao		T. aestivum	AABBDD	No amplification
1757		Yunong813		T. aestivum	AABBDD	No amplification
1758		Su8156		T. aestivum	AABBDD	No amplification
1759		Huaimai19120		T. aestivum	AABBDD	No amplification
1760		Lianbang1210		T. aestivum	AABBDD	No amplification
1761		Hemai917		T. aestivum	AABBDD	No amplification
1762		Huaimai816		T. aestivum	AABBDD	No amplification
1763		Fumai16		T. aestivum	AABBDD	No amplification
1764		Leimai107		T. aestivum	AABBDD	No amplification
1765		Liangke17		T. aestivum	AABBDD	No amplification
1766		L52227		T. aestivum	AABBDD	No amplification
1767		Youfumai18		T. aestivum	AABBDD	No amplification
1768		Fanyomai35		T. aestivum	AABBDD	No amplification
1769		Zhongyan278		T. aestivum	AABBDD	No amplification
1770		Linmai9hao		T. aestivum	AABBDD	No amplification
1771		Xinruimai1hao		T. aestivum	AABBDD	No amplification
1772		An15hao		T. aestivum	AABBDD	No amplification
1773		Liangke116		T. aestivum	AABBDD	No amplification
1774		Ji337		T. aestivum	AABBDD	No amplification
1775		Chengqingyuan789		T. aestivum	AABBDD	No amplification
1776		Shangmai185		T. aestivum	AABBDD	No amplification
1777		Yikemai17118		T. aestivum	AABBDD	No amplification
1778		Yuanfeng11		T. aestivum	AABBDD	No amplification
1779		Guanmai10hao		T. aestivum	AABBDD	No amplification
1780		Yongfeng208		T. aestivum	AABBDD	No amplification
1781		Zhoumai37hao		T. aestivum	AABBDD	No amplification
1782		Zhumai586		T. aestivum	AABBDD	No amplification
1783		Fengdecunmai22		T. aestivum	AABBDD	No amplification
1784		Baofeng1530		T. aestivum	AABBDD	No amplification
1785		Kemai2hao		T. aestivum	AABBDD	No amplification
1786		Xinnong9799		T. aestivum	AABBDD	No amplification
1787		Deyan1658		T. aestivum	AABBDD	No amplification
1788		Shangmai189		T. aestivum	AABBDD	No amplification
1789		Xuke108		T. aestivum	AABBDD	No amplification
1790		Zhoumai36hao		T. aestivum	AABBDD	No amplification
1791		Anke1605		T. aestivum	AABBDD	No amplification
1792		Anke1704		T. aestivum	AABBDD	No amplification
1793		Zhengmai158		T. aestivum	AABBDD	No amplification
1794		Leimai66		T. aestivum	AABBDD	No amplification
1795		Zhoumai18		T. aestivum	AABBDD	No amplification
1796		Fumai701		T. aestivum	AABBDD	No amplification
1797		Zhengyanmai176		T. aestivum	AABBDD	No amplification
1798		Lunxuan124		T. aestivum	AABBDD	No amplification
1799		Yanfeng168		T. aestivum	AABBDD	No amplification
1800		Huacheng5157		T. aestivum	AABBDD	No amplification
1801		Xinong1125		T. aestivum	AABBDD	No amplification
1802		Fanmai26		T. aestivum	AABBDD	No amplification
1803		Leimai68		T. aestivum	AABBDD	No amplification
1804		Nongyou18		T. aestivum	AABBDD	No amplification
1805		Zhengmai20		T. aestivum	AABBDD	No amplification
1806		Hanmai3468		T. aestivum	AABBDD	No amplification
1807		Fanmai27		T. aestivum	AABBDD	No amplification
1808		Xinong172		T. aestivum	AABBDD	No amplification
1809		Huamai15080		T. aestivum	AABBDD	No amplification
1810		Guomai169		T. aestivum	AABBDD	No amplification
1811		Zhongyo1686		T. aestivum	AABBDD	No amplification
1812		Guohemai19		T. aestivum	AABBDD	No amplification
1813		Zhoumai38hao		T. aestivum	AABBDD	No amplification
1814		Fumai13		T. aestivum	AABBDD	No amplification
1815		Xinmai58		T. aestivum	AABBDD	No amplification
1816		Zhongmai698		T. aestivum	AABBDD	No amplification
1817		Bainong5819		T. aestivum	AABBDD	No amplification
1818		Taihemai6hao		T. aestivum	AABBDD	No amplification
1819		Xuke6hao		T. aestivum	AABBDD	No amplification
1820		Yongminmai1hao		T. aestivum	AABBDD	No amplification
1821		Cunmai633		T. aestivum	AABBDD	No amplification
1822		Xuke10hao		T. aestivum	AABBDD	No amplification
1823		Huaimai701		T. aestivum	AABBDD	No amplification
1824		Huaihe16132		T. aestivum	AABBDD	No amplification
1825		Fumai916		T. aestivum	AABBDD	No amplification
1826		Fanyomai20		T. aestivum	AABBDD	No amplification
1827		Zhongzhimai13hao		T. aestivum	AABBDD	No amplification
1828		Zhengmai162		T. aestivum	AABBDD	No amplification
1829		Pubing03		T. aestivum	AABBDD	No amplification
1830		Shunmai13		T. aestivum	AABBDD	No amplification
1831		Heyikemai10hao		T. aestivum	AABBDD	No amplification
1832		Chengmai519		T. aestivum	AABBDD	No amplification
1833		Luomai36		T. aestivum	AABBDD	No amplification
1834		Shangmai178		T. aestivum	AABBDD	No amplification
1835		Baomai1633		T. aestivum	AABBDD	No amplification
1836		Xumai15019		T. aestivum	AABBDD	No amplification
1837		Ruihua556		T. aestivum	AABBDD	No amplification
1838		Huaimai40		T. aestivum	AABBDD	No amplification
1839		Huaimai608		T. aestivum	AABBDD	No amplification
1840		Jimai44		T. aestivum	AABBDD	No amplification
1841		Shanhe1028		T. aestivum	AABBDD	No amplification
1842		Xinong162		T. aestivum	AABBDD	No amplification
1843		Huacheng7119		T. aestivum	AABBDD	No amplification
1844		Guomai33		T. aestivum	AABBDD	No amplification
1845		Pingan701		T. aestivum	AABBDD	No amplification
1846		Guanmai72		T. aestivum	AABBDD	No amplification
1847		Huaihe16174		T. aestivum	AABBDD	No amplification
1848		Fanmai23		T. aestivum	AABBDD	No amplification
1849		Kelin201		T. aestivum	AABBDD	No amplification
1850		Zhengmai172		T. aestivum	AABBDD	No amplification
1851		Baofeng1707		T. aestivum	AABBDD	No amplification
1852		Pumai116		T. aestivum	AABBDD	No amplification
1853		Ruihua502		T. aestivum	AABBDD	No amplification
1854		Lianbang2hao		T. aestivum	AABBDD	No amplification
1855		Pingan918		T. aestivum	AABBDD	No amplification
1856		Zhoumai22		T. aestivum	AABBDD	No amplification
1857		Zhongyuanguoke9hao		T. aestivum	AABBDD	No amplification
1858		Landemai988		T. aestivum	AABBDD	No amplification
1859		Jimai5086		T. aestivum	AABBDD	No amplification
1860		Jimai6001		T. aestivum	AABBDD	No amplification
1861		Shannongk43057		T. aestivum	AABBDD	No amplification
1862		Shannong534421		T. aestivum	AABBDD	No amplification
1863		Yannong199		T. aestivum	AABBDD	No amplification
1864		Yangmai81		T. aestivum	AABBDD	No amplification
1865		Dan1750903		T. aestivum	AABBDD	No amplification
1866		Linmai12		T. aestivum	AABBDD	No amplification
1867		Hemai316		T. aestivum	AABBDD	No amplification
1868		Hengmai175087		T. aestivum	AABBDD	No amplification
1869		Yannong31		T. aestivum	AABBDD	No amplification
1870		Jinong17287		T. aestivum	AABBDD	No amplification
1871		Shannong711006		T. aestivum	AABBDD	No amplification
1872		Jimai5858		T. aestivum	AABBDD	No amplification
1873		Huaimai1716		T. aestivum	AABBDD	No amplification
1874		Lin801		T. aestivum	AABBDD	No amplification
1875		Taikemai48		T. aestivum	AABBDD	No amplification
1876		Dan17T5248		T. aestivum	AABBDD	No amplification
1877		Danjimai138		T. aestivum	AABBDD	No amplification
1878		LS3043		T. aestivum	AABBDD	No amplification
1879		V1912		T. aestivum	AABBDD	No amplification
1880		Luqingmai6hao		T. aestivum	AABBDD	No amplification
1881		Puxing31hao		T. aestivum	AABBDD	No amplification
1882		Shengmai209		T. aestivum	AABBDD	No amplification
1883		Hemai203		T. aestivum	AABBDD	No amplification
1884		LS91959		T. aestivum	AABBDD	No amplification
1885		LS93846		T. aestivum	AABBDD	No amplification
1886		Dan195250		T. aestivum	AABBDD	No amplification
1887		Denghai228		T. aestivum	AABBDD	No amplification
1888		Jinhe20363		T. aestivum	AABBDD	No amplification
1889		Jinhe20490		T. aestivum	AABBDD	No amplification
1890		SN1237		T. aestivum	AABBDD	No amplification
1891		Xingmai40		T. aestivum	AABBDD	No amplification
1892		Shengmai196		T. aestivum	AABBDD	No amplification
1893		Xingmai47		T. aestivum	AABBDD	No amplification
1894		Hengyo1hao		T. aestivum	AABBDD	No amplification
1895		Hengmait1932092		T. aestivum	AABBDD	No amplification
1896		Jinghua401		T. aestivum	AABBDD	No amplification
1897		Nongxin216		T. aestivum	AABBDD	No amplification
1898		Jinhe14230		T. aestivum	AABBDD	No amplification
1899		Yannong618		T. aestivum	AABBDD	No amplification
1900		Yannong191		T. aestivum	AABBDD	No amplification
1901		Zhongke20366		T. aestivum	AABBDD	No amplification
1902		Lin211		T. aestivum	AABBDD	No amplification
1903		Qingxin1307		T. aestivum	AABBDD	No amplification
1904		LS95704		T. aestivum	AABBDD	No amplification
1905		Xinmai19		T. aestivum	AABBDD	No amplification
1906		Xinmai11		T. aestivum	AABBDD	No amplification
1907		Guanmai99		T. aestivum	AABBDD	No amplification
1908		Hengmai2193437		T. aestivum	AABBDD	No amplification
1909		Dan184211		T. aestivum	AABBDD	No amplification
1910		Jinongmai17103		T. aestivum	AABBDD	No amplification
1911		Hengmaiy194194		T. aestivum	AABBDD	No amplification
1912		Hengmait204041		T. aestivum	AABBDD	No amplification
1913		Shannong831860		T. aestivum	AABBDD	No amplification
1914		Wennong77		T. aestivum	AABBDD	No amplification
1915		Yannong171		T. aestivum	AABBDD	No amplification
1916		Yannong67		T. aestivum	AABBDD	No amplification
1917		TKM0407		T. aestivum	AABBDD	No amplification
1918		Shannongk39783		T. aestivum	AABBDD	No amplification
1919		Shannongk31565		T. aestivum	AABBDD	No amplification
1920		Shannong950918		T. aestivum	AABBDD	No amplification
1921		LS92102		T. aestivum	AABBDD	No amplification
1922		Yannong857		T. aestivum	AABBDD	No amplification
1923		Zhongyo266		T. aestivum	AABBDD	No amplification
1924		Jinhe20350		T. aestivum	AABBDD	No amplification
1925		Xinshiji7hao		T. aestivum	AABBDD	No amplification
1926		Xinshiji8hao		T. aestivum	AABBDD	No amplification
1927		RZ113		T. aestivum	AABBDD	No amplification
1928		RZ3479		T. aestivum	AABBDD	No amplification
1929		Jimai365		T. aestivum	AABBDD	No amplification
1930		TKM0329		T. aestivum	AABBDD	No amplification
1931		SN749		T. aestivum	AABBDD	No amplification
1932		20CA65		T. aestivum	AABBDD	No amplification
1933		JK830202		T. aestivum	AABBDD	No amplification
1934		JK64332-2		T. aestivum	AABBDD	No amplification
1935		Jimai5066		T. aestivum	AABBDD	No amplification
1936		Jimai1810		T. aestivum	AABBDD	No amplification
1937		Jimai691		T. aestivum	AABBDD	No amplification
1938		Jimai5088		T. aestivum	AABBDD	No amplification
1939		Jimai894		T. aestivum	AABBDD	No amplification
1940		Hengh2107		T. aestivum	AABBDD	No amplification
1941		Huaguang9hao		T. aestivum	AABBDD	No amplification
1942		Dan198056		T. aestivum	AABBDD	No amplification
1943		Jimai5029		T. aestivum	AABBDD	No amplification
1944		Jimai5234		T. aestivum	AABBDD	No amplification
1945		Jimaiu61		T. aestivum	AABBDD	No amplification
1946		Nongda558		T. aestivum	AABBDD	No amplification
1947		Liangxing86		T. aestivum	AABBDD	No amplification
1948		Huacheng916		T. aestivum	AABBDD	No amplification
1949		Xinmai66		T. aestivum	AABBDD	No amplification
1950		Xinong586		T. aestivum	AABBDD	No amplification
1951		Xinong926		T. aestivum	AABBDD	No amplification
1952		Leimai109		T. aestivum	AABBDD	No amplification
1953		Leimai7011		T. aestivum	AABBDD	No amplification
1954		Hanfeng3468		T. aestivum	AABBDD	No amplification
1955		Zhongyan270		T. aestivum	AABBDD	No amplification
1956		Jimai337		T. aestivum	AABBDD	No amplification
1957		Xinong579		T. aestivum	AABBDD	No amplification
1958		Yanhao369		T. aestivum	AABBDD	No amplification
1959		Zhengmai918		T. aestivum	AABBDD	No amplification
1960		Anke1907		T. aestivum	AABBDD	No amplification
1961		Gaomai185		T. aestivum	AABBDD	No amplification
1962		Guoyo16		T. aestivum	AABBDD	No amplification
1963		Yingqiang1hao		T. aestivum	AABBDD	No amplification
1964		Yongmai206		T. aestivum	AABBDD	No amplification
1965		Xinong839		T. aestivum	AABBDD	No amplification
1966		Chengmaiyuan789		T. aestivum	AABBDD	No amplification
1967		Pumai186		T. aestivum	AABBDD	No amplification
1968		Zhongke108		T. aestivum	AABBDD	No amplification
1969		Lunxuan369		T. aestivum	AABBDD	No amplification
1970		Guanmai12		T. aestivum	AABBDD	No amplification
1971		Tianyikemai11		T. aestivum	AABBDD	No amplification
1972		Huamai16		T. aestivum	AABBDD	No amplification
1973		Zhongyo978		T. aestivum	AABBDD	No amplification
1974		Xinong5195		T. aestivum	AABBDD	No amplification
1975		Xinong5189		T. aestivum	AABBDD	No amplification
1976		SN6619		T. aestivum	AABBDD	No amplification
1977		SN699		T. aestivum	AABBDD	No amplification
1978		Daimai5159		T. aestivum	AABBDD	No amplification
1979		Xinong358		T. aestivum	AABBDD	No amplification
1980		Lianmai2199		T. aestivum	AABBDD	No amplification
1981		Huaihe21126		T. aestivum	AABBDD	No amplification
1982		Xinong3763		T. aestivum	AABBDD	No amplification
1983		Xinong935		T. aestivum	AABBDD	No amplification
1984		Xinong9198		T. aestivum	AABBDD	No amplification
1985		Xinong258		T. aestivum	AABBDD	No amplification
1986		Shanhe213		T. aestivum	AABBDD	No amplification
1987		Shenke257		T. aestivum	AABBDD	No amplification
1988		Shunmai601		T. aestivum	AABBDD	No amplification
1989		Xuke16		T. aestivum	AABBDD	No amplification
1990		Leifeng2101		T. aestivum	AABBDD	No amplification
1991		Huacheng138		T. aestivum	AABBDD	No amplification
1992		Leiyan201		T. aestivum	AABBDD	No amplification
1993		Jiushenghe169		T. aestivum	AABBDD	No amplification
1994		Sanfengmai616		T. aestivum	AABBDD	No amplification
1995		Su078		T. aestivum	AABBDD	No amplification
1996		Su8112		T. aestivum	AABBDD	No amplification
1997		Xinliang16hao		T. aestivum	AABBDD	No amplification
1998		Leimai70		T. aestivum	AABBDD	No amplification
[truncated: 91 more rows]
