# Supplementary material for: A membrane associated tandem kinase from wild emmer wheat confers broad-spectrum resistance to powdery mildew
Source: Nat Commun. 2024 Apr 10;15:3124. doi: 10.1038/s41467-024-47497-w (PMC11006675; doi:10.1038/s41467-024-47497-w)
Supplement: Supplementary file 11 — Supplementary Data 8 [file 41467_2024_47497_MOESM11_ESM.xlsx]

## Sheet: Supplementary Data 8
Supplementary Data 8. Infection types (ITs) of WEW accessions carrying WTK7-TM to Bgt isolates E09 and E20.
No.	Plant Name	Origin	Taxonomy	Infection types of Bgt isolate E09	Infection types of Bgt isolate E20
1	IW11	Israel Rosh Pinna	T. turgidum ssp. dicoccoides	0	0
2	IW13	Israel Rosh Pinna	T. turgidum ssp. dicoccoides	0	0
3	IW14	Israel Rosh Pinna	T. turgidum ssp. dicoccoides	0	0
4	IW19	Israel Rosh Pinna	T. turgidum ssp. dicoccoides	0	0
5	IW20	Israel Rosh Pinna	T. turgidum ssp. dicoccoides	0	0
6	IW79	Israel Bet-Oren	T. turgidum ssp. dicoccoides	0	0
7	IW80	Israel Bet-Oren	T. turgidum ssp. dicoccoides	0	0
8	IW81	Israel Bet-Oren	T. turgidum ssp. dicoccoides	0	0
9	IW82	Israel Bet-Oren	T. turgidum ssp. dicoccoides	0	0
10	IW83	Israel Bet-Oren	T. turgidum ssp. dicoccoides	0	0
11	IW84	Israel Bet-Oren	T. turgidum ssp. dicoccoides	0	0
12	IW85	Israel Bet-Oren	T. turgidum ssp. dicoccoides	0	0
13	IW86	Israel Bet-Oren	T. turgidum ssp. dicoccoides	0	0
14	IW87	Israel Bet-Oren	T. turgidum ssp. dicoccoides	0	0
15	IW97	Israel Givat-Koach	T. turgidum ssp. dicoccoides	0	0
16	IW109	Israel Gitit	T. turgidum ssp. dicoccoides	0	0
17	IW112	Israel J'aba	T. turgidum ssp. dicoccoides	0	0
18	IW118	Israel Gamlla	T. turgidum ssp. dicoccoides	0	0
19	IW120	Israel Gamlla	T. turgidum ssp. dicoccoides	0	0
20	IW156	Unknown	T. turgidum ssp. dicoccoides	0	0
21	T112	Syrian Arab Republic Al Qunaytirah	T. turgidum ssp. dicoccoides	0	0
22	T116	Syrian Arab Republic Al Qunaytirah	T. turgidum ssp. dicoccoides	0	0
23	T1196	Palestine (West Bank) Jerusalem Sanhedriyya	T. turgidum ssp. dicoccoides	0	0
24	T1456	Syrian Arab Republic Al Qunaytirah	T. turgidum ssp. dicoccoides	0	0
25	T1457	Syrian Arab Republic Al Qunaytirah	T. turgidum ssp. dicoccoides	0	0
26	T1458	Syrian Arab Republic Al Qunaytirah	T. turgidum ssp. dicoccoides	0	0
27	3IW5	Israel ammiad-10	T. turgidum ssp. dicoccoides	0	0
28	3IW6	Israel ammiad-10	T. turgidum ssp. dicoccoides	0	0
29	3IW40	Israel GIVAT-KOACH-17	T. turgidum ssp. dicoccoides	0	0
30	3IW78	Israel NESHER-27	T. turgidum ssp. dicoccoides	0	0
31	3IW81	Israel KABARA-31	T. turgidum ssp. dicoccoides	0	0
32	3IW82	Israel KABARA-31	T. turgidum ssp. dicoccoides	0	0
33	3IW85	Israel KABARA-31	T. turgidum ssp. dicoccoides	0	0
34	3IW87	Israel KABARA-31	T. turgidum ssp. dicoccoides	0	0
35	3IW88	Israel KABARA-31	T. turgidum ssp. dicoccoides	0	0
36	3IW90	Israel KABARA-31	T. turgidum ssp. dicoccoides	0	0
37	3IW91	Israel GAMLA-36	T. turgidum ssp. dicoccoides	0	0
38	3IW95	Israel GAMLA-36	T. turgidum ssp. dicoccoides	0	0
