# Supplementary material for: A membrane associated tandem kinase from wild emmer wheat confers broad-spectrum resistance to powdery mildew
Source: Nat Commun. 2024 Apr 10;15:3124. doi: 10.1038/s41467-024-47497-w (PMC11006675; doi:10.1038/s41467-024-47497-w)
Supplement: Supplementary file 13 — Source Data [file 41467_2024_47497_MOESM13_ESM.xlsx]

## Sheet: Fig.1a
Fig.1a Infection types of line 3D232 and Xuezao to Bgt isolate E09.
(1)
(2)
(3)

## Sheet: Fig.2a
Fig.2a Relative expression levels of WTK7-TM in lines 3D232 and 5BIL-29 treated with BSMV:00 (control), BSMV:WTK7-TMKin I and BSMV:WTK7-TMKin II, respectively, were examined by qRT-PCR.
	3D232
	Biological replicate 1			Biological replicate 2			Biological replicate 3			Mean	SD	SEM	N
BSMV:00 (control)	0.3813	0.4524	0.4431	0.4216	0.4752	0.4114	0.4232	0.4115	0.4134	0.4259	0.0274258	0.00914192	9
BSMV:WTK7-TMKin I	0.0415	0.0534	0.0346	0.0413	0.0524	0.0434	0.0332	0.0526	0.0334	0.0428667	0.00831099	0.00277033	9
BSMV:WTK7-TMKin II	0.0526	0.0432	0.0335	0.0441	0.0532	0.0424	0.0415	0.0434	0.0326	0.0429444	0.0070587	0.0023529	9
BSMV:WTK7-TMKin I vs. BSMV:00 (control)						BSMV:WTK7-TMKin II vs. BSMV:00 (control)
Unpaired t test						Unpaired t test
P value	<0.0001					P value	<0.0001
P value summary	****					P value summary	****
Significantly different (P < 0.05)?	Yes					Significantly different (P < 0.05)?	Yes
One- or two-tailed P value?	Two-tailed					One- or two-tailed P value?	Two-tailed
t, df	t=40.10, df=16					t, df	t=40.57, df=16
How big is the difference?						How big is the difference?
Difference between means (B - A) ± SEM	-0.3830 ± 0.009552					Difference between means (B - A) ± SEM	-0.3830 ± 0.009440
95% confidence interval	-0.4033 to -0.3628					95% confidence interval	-0.4030 to -0.3629
R squared (eta squared)	0.9901					R squared (eta squared)	0.9904
F test to compare variances						F test to compare variances
F, DFn, Dfd	10.89, 8, 8					F, DFn, Dfd	15.10, 8, 8
P value	0.0028					P value	0.0009
P value summary	**					P value summary	***
Significantly different (P < 0.05)?	Yes					Significantly different (P < 0.05)?	Yes
	5BIL-29
	Biological replicate 1			Biological replicate 2			Biological replicate 3			Mean	SD	SEM	N
BSMV:00 (control)	0.5524	0.4574	0.3531	0.4542	0.4336	0.5124	0.4163	0.5326	0.3946	0.456289	0.0659376	0.0219792	9
BSMV:WTK7-TMKin I	0.0434	0.0816	0.0424	0.0514	0.0613	0.0432	0.0632	0.0446	0.0635	0.0549556	0.0134183	0.00447276	9
BSMV:WTK7-TMKin II	0.0412	0.0352	0.0962	0.0432	0.0524	0.0614	0.0541	0.0515	0.0626	0.0553111	0.0178074	0.0059358	9
BSMV:WTK7-TMKin I vs. BSMV:00 (control)						BSMV:WTK7-TMKin II vs. BSMV:00 (control)
Unpaired t test						Unpaired t test
P value	<0.0001					P value	<0.0001
P value summary	****					P value summary	****
Significantly different (P < 0.05)?	Yes					Significantly different (P < 0.05)?	Yes
One- or two-tailed P value?	Two-tailed					One- or two-tailed P value?	Two-tailed
t, df	t=17.89, df=16					t, df	t=17.61, df=16
How big is the difference?						How big is the difference?
Difference between means (B - A) ± SEM	-0.4013 ± 0.02243					Difference between means (B - A) ± SEM	-0.4010 ± 0.02277
95% confidence interval	-0.4489 to -0.3538					95% confidence interval	-0.4492 to -0.3527
R squared (eta squared)	0.9524					R squared (eta squared)	0.951
F test to compare variances						F test to compare variances
F, DFn, Dfd	24.15, 8, 8					F, DFn, Dfd	13.71, 8, 8
P value	0.0002					P value	0.0013
P value summary	***					P value summary	**
Significantly different (P < 0.05)?	Yes					Significantly different (P < 0.05)?	Yes

## Sheet: Fig.2b
Fig. 2b Plants were inoculated with Bgt isolate E09 and representative leaves were photographed at 14 dpi.

## Sheet: Fig.2c
Fig.2c Line 3D232 and 17 susceptible mutants on WTK7-TM inoculated with Bgt isolate E09 and representative leaves were photographed at 14 dpi.

## Sheet: Fig.3b
Fig.3b The resistance performance of ProWTK7-TM:WTK7-TM–transformed transgenic plants.

## Sheet: Fig.3c
Fig.3c The relative expression levels of WTK7-TM in transgenic wheat.
	Fielder	WTK7-TM-COM1	WTK7-TM-COM2	WTK7-TM-COM3	WTK7-TM-COM4	WTK7-TM-COM5	WTK7-TM-COM6	WTK7-TM-COM7
Biological replicate 1	0	2.4413	1.4324	3.2301	1.3531	1.5154	0	0
	0	1.8921	1.5754	2.4841	1.4845	1.6721	0	0
	0	1.9671	2.1514	3.0134	1.2624	1.9134	0	0
Biological replicate 2	0	2.1236	1.7927	2.7946	1.3351	1.6834	0	0
	0	2.2423	1.5816	2.9871	1.4236	1.6452	0	0
	0	1.9234	1.6426	2.8727	1.3436	1.7615	0	0
Biological replicate 3	0	1.9734	1.6926	2.8917	1.3631	1.6716	0	0
	0	1.9935	1.7134	2.8452	1.3521	1.7122	0	0
	0	2.3321	1.6414	2.9494	1.3862	1.7235	0	0
Mean	0	2.0988	1.6915	2.8965	1.3671	1.6998	0	0
SD	0	0.19704	0.19994	0.19989	0.06156	0.10545	0	0
SEM	0	0.06568	0.06665	0.06663	0.02052	0.03515	0	0
N	9	9	9	9	9	9	9	9

## Sheet: Fig.5c
Fig.5c Kinase activity analysis of truncated WTK7-TM in vitro.

## Sheet: Supplementary Fig. 1
Supplementary Fig. 1 Infection reactions of line 3D232 to Bgt isolates.

## Sheet: Supplementary Fig. 2
Supplementary Fig. 2 Infection reaction of line 3D232 to Bgt isolate E09 at the adult plant stage.

## Sheet: Supplementary Fig. 3
Supplementary Fig. 3 Genes expression analysis in the Ml3D232 genetic region.
		3D232									XZ
		Biological replicate 1			Biological replicate 2			Biological replicate 3			Biological replicate 1			Biological replicate 2			Biological replicate 3
CYB561-Domon	0 hpi	0.9949	0.997692	0.9936	0.995397	0.9946	0.9987	0.99845	0.9974	0.99874	0.99539	1.03766	0.999769	1.01064	0.99645	0.99745	0.99745	0.99654	0.99612
	6 hpi	2.06098	2.00926	1.82344	1.96315	1.99345	2.01245	1.93364	1.95254	1.95324	1.99078	2.03261	2.2548	2.11236	2.06456	2.16348	1.98654	2.08649	2.08645
	12 hpi	2.27626	2.1785	2.21914	2.22451	2.2246	2.19345	2.21846	2.23214	2.24531	1.00696	0.990801	1.05677	1.01864	1.01954	1.06485	0.99564	1.06345	1.05469
	24 hpi	0.993092	1.38831	0.89917	1.09345	1.09351	1.08465	1.06845	1.09647	1.11032	0.554785	0.537126	0.815826	0.635469	0.65387	0.69845	0.59496	0.58346	0.59468
	48 hpi	1.68958	1.37237	1.40769	1.48966	1.48621	1.45311	1.52154	1.53214	1.4621	1.217	1.23685	1.31009	1.26435	1.21548	1.26984	1.24684	1.26156	1.26489
	72 hpi	1.00696	1.16743	1.04729	1.07315	1.06847	1.09845	1.05649	1.08649	1.07546	0.73884	0.854607	0.778985	0.79894	0.769845	0.795486	0.812465	0.81164	0.78954
Multiple unpaired t tests
		Discovery?	P value	Mean of 3D232	Mean of XZ	Difference	SE of difference	t ratio	df	q value
CYB561-Domon	0 hpi	No	0.183704	0.9966	1.003	-0.006456	0.004646	1.39	16	0.030923
	6 hpi	Yes	0.004276	1.967	2.086	-0.1196	0.03594	3.326	16	0.000864
	12 hpi	Yes	<0.000001	2.224	1.03	1.193	0.01368	87.27	16	<0.000001
	24 hpi	Yes	<0.000001	1.092	0.6299	0.4621	0.05197	8.892	16	<0.000001
	48 hpi	Yes	1e-06	1.49	1.254	0.2364	0.03168	7.463	16	<0.000001
	72 hpi	Yes	<0.000001	1.076	0.7945	0.2811	0.01796	15.65	16	<0.000001
		3D232									XZ
		Biological replicate 1			Biological replicate 2			Biological replicate 3			Biological replicate 1			Biological replicate 2			Biological replicate 3
TM9SF4	0 hpi	0.99539	0.99539	0.997692	0.99648	0.99864	0.99654	0.99467	0.99862	0.99648	0.997692	1.13288	0.922316	1.01542	1.01548	0.98468	1.10487	0.99845	0.98478
	6 hpi	2.47369	2.51403	2.99661	2.66195	2.78954	2.65412	2.56489	2.68496	2.64213	1.31951	1.66248	1.54756	1.50924	1.45897	1.54687	1.54875	1.53157	1.46845
	12 hpi	1.76949	1.81924	1.52626	1.70698	1.69548	1.68495	1.59848	1.77358	1.75316	1.11471	1.25992	1.04247	1.13949	1.12364	1.16485	1.09485	1.07548	1.16487
	24 hpi	1.90088	2.23199	1.92741	2.06451	1.98648	1.99846	2.15894	2.12984	2.14789	2.12874	1.90528	2.09459	2.04684	2.01245	2.06487	2.07845	2.01245	2.03456
	48 hpi	1.69741	1.60585	1.76133	1.6882	1.65489	1.68945	1.68451	1.69321	1.67489	2.10916	2.04675	2.21402	2.12457	2.15795	2.1469	2.09846	2.08678	2.12745
	72 hpi	2.85469	3.37916	2.94173	3.05648	2.98486	3.05489	2.99846	2.87568	3.12458	2.32947	1.92741	1.87038	2.04365	2.03487	2.12345	1.98456	1.96354	1.97695
Multiple unpaired t tests
		Discovery?	P value	Mean of 3D232	Mean of XZ	Difference	SE of difference	t ratio	df	q value
TM9SF4	0 hpi	No	0.34631	0.9967	1.017	-0.02076	0.02139	0.9704	16	0.139909
	6 hpi	Yes	<0.000001	2.665	1.51	1.154	0.06062	19.04	16	<0.000001
	12 hpi	Yes	<0.000001	1.703	1.131	0.5719	0.03717	15.39	16	<0.000001
	24 hpi	No	0.674077	2.061	2.042	0.01867	0.04357	0.4284	16	0.226939
	48 hpi	Yes	<0.000001	1.683	2.124	-0.4403	0.02087	21.1	16	<0.000001
	72 hpi	Yes	<0.000001	3.03	2.028	1.002	0.06887	14.55	16	<0.000001

[truncated: 8 more sheets: Supplementary Fig. 6c, Supplementary Fig. 6d and 6e, Supplementary Fig. 12a, Supplementary Fig.12b, Supplementary Fig.16a, Supplementary Fig.16b, Supplementary Fig. 18, Supplementary Fig. 19]
